# Supplementary material for: High-risk blastemal Wilms tumor can be modeled by 3D spheroid cultures in vitro
Source: Oncogene. 2019 Sep 27;39(4):849–61. doi: 10.1038/s41388-019-1027-8 (PMC6976522; doi:10.1038/s41388-019-1027-8)
Supplement: Supplementary file 5 — Supplementary table S1 [file 41388_2019_1027_MOESM5_ESM.xlsx]

## Sheet: Tabelle1
Somatic SNVs of primary tumor material (WES based) and corresponding spheroid (RNAseq based)
										WES data tumor and control tissue								RNAseq data spheroids
Tumor ID	Chr	Start	End	Ref	Alt	Func.refGene	Gene.refGene	ExonicFunc.refGene	AAChange.refGene	DP_Tumor	AD_Ref_Tumor	AD_Alt_Tumor	Alt_Tumor [%]	DP_Control	AD_Ref_Control	AD_Alt_Control	Alt_Control [%]	DP_spheroids	AD_Ref_spheroids	AD_Alt_spheroids	Alt [%]_spheroids
WT01	chr7	42004362	42004362	G	A	exonic	GLI3	stopgain SNV	GLI3:NM_000168:exon15:c.C4309T:p.Q1437X	315	209	106	33.7	411	410	1	0	53	40	13	24.5
WT01	chr17	79220011	79220011	G	A	exonic	SLC38A10	nonsynonymous SNV	SLC38A10:NM_001037984:exon16:c.C2705T:p.T902I	81	55	26	32.1	92	92	0	0	58	33	25	43.1
WT02	chr10	102566255	102566255	-	G	exonic	PAX2	frameshift insertion	PAX2:NM_000278:exon6:c.686dupG:p.R229fs,PAX2:NM_003988:exon6:c.686dupG:p.R229fs,PAX2:NM_003989:exon6:c.686dupG:p.R229fs,PAX2:NM_001304569:exon7:c.779dupG:p.R260fs,PAX2:NM_003987:exon7:c.755dupG:p.R252fs,PAX2:NM_003990:exon7:c.755dupG:p.R252fs	262	237	25	9.5	224	224	0	0	704	704	0	0
WT02	chr14	65544747	65544747	C	T	exonic	MAX	nonsynonymous SNV	MAX:NM_145112:exon3:c.G152A:p.R51Q,MAX:NM_002382:exon4:c.G179A:p.R60Q,MAX:NM_145113:exon4:c.G179A:p.R60Q	45	45	0	0	31	31	0	0	258	160	98	38
WT02	chr2	16082359	16082359	C	T	exonic	MYCN	nonsynonymous SNV	MYCN:NM_001293228:exon2:c.C173T:p.T58M,MYCN:NM_005378:exon2:c.C173T:p.T58M	124	63	61	49.2	132	132	0	0	112	57	55	49.1
WT03	chr10	134037928	134037928	C	T	exonic	STK32C	nonsynonymous SNV	STK32C:NM_001318878:exon8:c.G1015A:p.V339M,STK32C:NM_001318879:exon8:c.G625A:p.V209M,STK32C:NM_173575:exon8:c.G976A:p.V326M	113	58	55	48.7	126	126	0	0	17	4	13	76.5
WT03	chr21	34927396	34927396	A	'-AGCCGCCGCAGCCGCACCCCC'	exonic	SON	nonframeshift substitution	SON:NM_001291411:exon3:c.5859delins-AGCCGCCGCAGCCGCACCCCC,SON:NM_032195:exon3:c.5859delins-AGCCGCCGCAGCCGCACCCCC,SON:NM_138927:exon3:c.5859delins-AGCCGCCGCAGCCGCACCCCC	38	30	8	21.1	27	27	0	0	152	152	0	0
WT04	chr1	1222164	1222164	C	T	exonic	SCNN1D	nonsynonymous SNV	SCNN1D:NM_001130413:exon8:c.C928T:p.R310C	110	89	21	19.1	88	88	0	0	11	11	0	0
WT04	chr1	204953226	204953226	C	T	exonic	NFASC	nonsynonymous SNV	NFASC:NM_001160331:exon20:c.C2575T:p.R859C,NFASC:NM_001160332:exon21:c.C2530T:p.R844C,NFASC:NM_015090:exon21:c.C2530T:p.R844C	162	130	32	19.8	155	155	0	0	not expressed
WT04	chr16	3786719	3786719	G	A	exonic	CREBBP	stopgain	CREBBP:NM_001079846:exon26:c.C4378T:p.R1460X,CREBBP:NM_004380:exon27:c.C4492T:p.R1498X	93	61	32	34.4	91	91	0	0	215	180	35	16.3
WT04	chr17	7577548	7577548	C	T	exonic	TP53	nonsynonymous SNV	TP53:NM_001126115:exon3:c.G337A:p.G113S,TP53:NM_001126116:exon3:c.G337A:p.G113S,TP53:NM_001126117:exon3:c.G337A:p.G113S,TP53:NM_001276697:exon3:c.G256A:p.G86S,TP53:NM_001276698:exon3:c.G256A:p.G86S,TP53:NM_001276699:exon3:c.G256A:p.G86S,TP53:NM_001126118:exon6:c.G616A:p.G206S,TP53:NM_000546:exon7:c.G733A:p.G245S,TP53:NM_001126112:exon7:c.G733A:p.G245S,TP53:NM_001126113:exon7:c.G733A:p.G245S,TP53:…	77	3	74	96.1	140	140	0	0	115	1	114	99.1
WT04	chr17	28030073	28030073	C	T	exonic	SSH2	nonsynonymous SNV	SSH2:NM_001282131:exon2:c.G136A:p.E46K,SSH2:NM_001282130:exon3:c.G115A:p.E39K,SSH2:NM_033389:exon3:c.G115A:p.E39K,SSH2:NM_001282129:exon4:c.G196A:p.E66K	40	17	23	57.5	63	63	0	0	4	2	2	50
WT04	chr4	1725172	1725172	-	A	exonic	TACC3	frameshift insertion	TACC3:NM_006342:exon2:c.25dupA:p.D8fs	50	37	13	26	113	113	0	0	145	77	68	46.9
WT04	chr4	8602916	8602916	A	T	exonic	CPZ	nonsynonymous SNV	CPZ:NM_003652:exon2:c.A155T:p.N52I,CPZ:NM_001014447:exon3:c.A188T:p.N63I	51	30	21	41.2	92	92	0	0	66	29	37	56.1
WT04	chrX	134683600	134683600	C	A	exonic	INTS6L	stopgain	INTS6L:NM_001351601:exon7:c.C776A:p.S259X,INTS6L:NM_001351603:exon7:c.C776A:p.S259X,INTS6L:NM_001351604:exon7:c.C776A:p.S259X,INTS6L:NM_001351605:exon7:c.C776A:p.S259X,INTS6L:NM_001351606:exon7:c.C182A:p.S61X,INTS6L:NM_182540:exon7:c.C776A:p.S259X	80	64	16	20	77	77	0	0	9	9	0	0
WT05	chr11	111782345	111782345	G	C	exonic	CRYAB	nonsynonymous SNV	CRYAB:NM_001289808:exon1:c.C104G:p.S35C,CRYAB:NM_001289807:exon2:c.C104G:p.S35C,CRYAB:NM_001885:exon2:c.C104G:p.S35C	68	50	18	26.5	48	48	0	0	44	33	11	25
WT05	chr2	175111504	175111504	G	A	exonic	OLA1	nonsynonymous SNV	OLA1:NM_001328688:exon2:c.C40T:p.P14S,OLA1:NM_013341:exon2:c.C40T:p.P14S	23	14	9	39.1	14	14	0	0	195	165	30	15.4
WT05	chr3	41266124	41266124	A	G	exonic	CTNNB1	nonsynonymous SNV	CTNNB1:NM_001098209:exon3:c.A121G:p.T41A,CTNNB1:NM_001098210:exon3:c.A121G:p.T41A,CTNNB1:NM_001904:exon3:c.A121G:p.T41A,CTNNB1:NM_001330729:exon4:c.A100G:p.T34A	116	66	50	43.1	132	132	0	0	164	132	32	19.5
WT05	chr4	70599921	70599921	A	T	exonic	SULT1B1	nonsynonymous SNV	SULT1B1:NM_014465:exon5:c.T437A:p.M146K	22	10	12	54.5	19	19	0	0	not expressed
