# Supplementary material for: High-risk blastemal Wilms tumor can be modeled by 3D spheroid cultures in vitro
Source: Oncogene. 2019 Sep 27;39(4):849–61. doi: 10.1038/s41388-019-1027-8 (PMC6976522; doi:10.1038/s41388-019-1027-8)
Supplement: Supplementary file 6 — Supplementary table S2 [file 41388_2019_1027_MOESM6_ESM.xlsx]

## Sheet: Tabelle1
Fpkm values of 1000 most differentially expressed genes in WT cultures (figure 2B)
Cluster	Gene	WT05-S1	WT05-A	WT01-X3-S	WT03-S	WT02-S	WT04-S	WT07-A	WT06-A	WT03-A	WT04-S>A	WT04-A
1	LMO7	9.90592	102.634	1.35417	3.12542	4.85798	2.30285	200.329	167.134	82.9922	49.2295	105.514
1	SULF1	8.39647	88.7674	0.764081	1.64299	5.65219	2.0323	199.375	134.868	141.518	38.9116	17.0029
1	EHD2	9.67102	46.4399	2.20004	0.748231	16.1611	1.00585	171.39	146.168	35.6116	6.03354	31.9691
1	LGALS3	2.12531	44.2869	1.49475	1.73989	13.2383	2.58727	243.363	237.551	8.03871	8.80215	69.582
1	ADM	3.45867	19.5392	1.64324	0.490795	5.98541	3.05236	235.336	232.867	7.02396	30.1096	22.1439
1	LOX	6.18061	120.228	1.30218	1.1457	2.43213	2.47171	603.766	607.229	18.1554	37.3283	67.5839
1	MYOF	1.63576	32.9153	1.09089	1.37519	2.30727	0.713627	100.336	52.2917	39.9705	24.1453	61.5621
1	AXL	4.33582	19.6421	0.754133	0.782754	1.16303	0.444733	87.4975	53.7035	25.5819	9.58575	37.1349
1	ANXA1	1.25099	127.444	0.47175	1.43815	2.08689	0.933262	184.203	113.518	243.385	93.6159	356.669
1	S100A16	2.14859	41.5893	1.92102	7.45859	1.40882	5.36489	126.261	104.008	100.919	8.47075	195.584
1	CD44	0.477118	47.9455	0.786105	0.307226	6.78092	0.777733	92.8893	96.0569	16.4905	7.71566	100.299
1	ITGA11	0.158127	54.1623	0.638524	0.844474	10.0658	0.37464	79.3779	91.9894	8.92574	10.5047	21.1636
1	NNMT	0.111017	59.2119	0.967642	0.719883	0.713251	0.115889	160.658	272.291	6.7162	26.7213	260.426
1	SERPINE1	0.601031	202.649	0.425337	0.139395	5.85703	0.277046	87.3168	71.0529	224.394	33.1643	175.724
1	ACTG2	2.28647	172.706	0.215658	0.277603	1.32204	0.138204	12.9804	83.4334	389.525	54.3111	61.3045
1	TAP1	0	4.03044	1.2996	1.6154	1.74189	3.76028	18.1116	15.2828	13.8759	5.21161	19.0699
1	DCBLD1	0.124824	4.09011	0.431249	1.64774	2.57653	3.01296	12.2603	16.437	8.51676	5.91967	21.739
1	GLIS3	0.0452553	7.99025	0.639112	0.359232	1.8696	0.885435	9.0681	10.1391	19.743	8.3941	16.7387
1	TUFT1	0.551692	4.23171	1.63193	1.29507	1.34563	3.5886	5.27603	9.71592	24.7765	14.0892	25.4802
1	RP11-244F12.2	0.0440341	10.0272	1.31896	2.61025	1.35377	1.31659	8.86743	2.08291	39.9625	27.5766	12.6965
1	VRK2	0.0834251	6.1712	1.15369	7.75177	1.00276	1.97995	10.2772	5.66115	12.2859	7.76627	17.2775
1	TGM2	0.150906	5.16364	2.94413	0.509487	10.8832	3.22488	5.01651	8.40736	20.0696	39.1399	44.3636
1	PLAU	0.940781	7.90109	2.09887	2.7431	1.98259	3.43054	18.4819	9.38198	24.8941	44.893	245.439
1	ANXA3	0.137375	11.4766	1.11527	7.79543	3.29055	1.7254	7.67308	13.6103	210.403	14.3676	135.366
1	PRNP	0.151024	13.449	9.80871	8.89107	5.2916	14.6668	91.5118	96.6758	60.8463	57.0863	86.5865
1	MYLK	0.573767	64.1344	2.56063	2.95524	27.1415	2.57979	30.3955	43.3123	117.961	37.0982	82.3249
1	IFI16	0.0545344	12.7123	0.701194	80.5064	8.80673	6.5671	22.2933	21.2328	29.4937	9.10029	10.9154
1	FAM111A	0.0291128	12.1369	1.10875	30.8305	3.30512	2.02192	15.3692	11.3294	21.8424	7.62386	11.2427
1	MAGI2-AS3	0.00847138	2.8892	0	7.54569	18.7601	12.9907	22.1798	23.2594	27.4406	28.1074	16.7555
1	SPON2	0.244905	31.6614	4.72826	1.20617	1.16986	3.90718	190.929	58.3558	11.0787	8.57731	10.2953
1	NTM	0.206466	28.138	9.25436	0.700747	2.87278	2.38027	108.617	43.6724	2.09745	9.53404	9.99166
1	HSPB6	0.283243	30.974	1.29478	0.432359	0.282352	4.889	88.6449	106.773	2.89362	6.71224	15.8524
1	CTSZ	0.139905	49.833	10.9156	2.39608	0.18061	14.5444	123.181	88.3606	46.3037	9.84069	116.855
1	PMP22	10.9575	76.3504	0.527928	3.02994	2.57287	3.5798	63.8004	107.4	17.255	80.7734	96.4613
1	COL5A2	16.5042	108.79	0.153379	1.42379	0.481832	6.16816	120.123	195.819	29.0994	74.5892	51.796
1	DST	3.15485	26.3723	0.0248736	11.137	0.727552	7.52438	51.5367	40.2347	22.9425	62.2754	64.0199
1	GNAI1	28.8985	56.3146	0.0585296	14.698	7.13392	13.2686	21.1315	23.1464	17.3672	85.2946	68.2831
1	ITGA4	10.9685	41.6971	0.025322	1.87135	7.15116	2.40104	40.2559	40.3471	51.6767	33.1643	39.887
1	GPC4	31.0057	50.415	0.205497	0.361297	4.66086	11.4059	5.37518	8.65747	19.1048	74.0809	41.1749
1	CDK6	25.5712	47.2466	0.0917953	0.335073	0.939152	11.4678	7.59875	6.95869	6.18953	32.4688	33.1662
1	ELN	21.7955	23.8884	0.144407	0.159634	0.83918	1.80958	14.3746	48.2898	4.05343	207.596	17.6862
1	MIR4435-1HG	35.0992	51.0674	0.369957	0.675186	2.82935	2.66469	57.8824	79.2097	84.7106	30.4873	40.1061
1	LINC00152	30.1967	35.7691	0.397504	0.205289	4.91071	1.73644	117.664	92.0391	75.8962	35.6036	52.3968
1	LOXL1	20.6796	39.2	1.41954	0.592536	2.05082	7.4312	114.318	95.9384	60.5716	21.8222	48.4618
1	FLNC	129.88	117.814	1.05335	0.723731	3.70138	8.98228	39.955	28.5978	29.5875	90.0674	39.0932
1	MCAM	18.41	51.5259	1.67288	1.53395	1.24364	4.95775	5.25247	11.8104	141.916	20.0441	68.1967
1	TGFB2	20.1193	75.9084	0.428228	0.436095	0.752043	2.16487	7.31058	3.97529	310.708	47.4624	60.1233
1	KITLG	3.04146	17.5985	0	1.90674	0.165105	0.69368	26.7932	16.789	5.57951	4.47923	22.7097
1	BICC1	3.59128	11.9265	0.0519315	0.358845	0.457266	0.542564	20.4548	17.3703	4.05369	3.99832	40.8459
1	ME1	5.2705	8.24717	0.0105392	0.354189	0.0203396	0.231895	19.4443	14.4259	12.3806	8.15424	19.9392
1	NEXN	6.23633	48.9098	0.0854295	0.478585	0.709927	0.108876	22.8825	20.7653	49.3274	11.6568	41.3214
1	ARSJ	3.73436	16.131	0.0228878	0.276269	0.69484	0.359591	12.0883	11.2247	54.524	12.0454	13.768
1	SEMA3C	5.95019	5.97084	0	1.16025	1.77158	1.11215	31.4926	35.2064	11.5389	46.1761	77.7387
1	NABP1	6.25217	4.94595	0.0421408	1.31845	0.48511	1.59667	25.0123	27.3154	20.8815	4.8397	54.0019
1	F3	2.94783	9.18632	0.365341	0.634691	0.707633	2.48659	81.8248	35.0997	20.7139	2.40732	13.0259
1	BMP2	2.66216	14.4871	0.138124	0.452779	1.05675	1.25656	31.396	15.6762	37.5209	2.37056	7.54658
1	TPBG	3.72931	15.5029	0.0369945	6.65382	1.38463	1.70087	57.384	44.6871	14.3666	4.9537	10.4923
1	DAB2	9.35841	45.3742	0	2.37989	0.0777386	2.68544	76.9594	95.377	12.1814	12.2725	33.7504
1	ALCAM	5.52782	48.2551	0.068071	7.61528	0.156776	2.09444	36.0209	35.6133	11.9708	4.57216	75.6211
1	SERTAD4	26.4705	45.6403	0.258692	0.138325	0.249614	2.56452	31.4561	18.8749	25.4052	8.67529	3.77022
1	CYB5R2	10.4787	27.7376	0.498724	0.18356	0.0564058	2.32182	36.0002	38.8222	8.15457	6.18482	4.1158
1	CRYAB	7.40987	34.4832	0.360494	0.357418	0.276678	2.10113	9.1828	22.819	189.664	7.94646	216.369
1	IL32	24.9567	30.2938	0.0498633	0.0297392	0.0546051	0.308759	7.75265	35.8714	71.0086	4.8916	272.841
1	CPA4	1.29591	71.5504	0.182993	0.397268	0.347813	0.232278	12.0317	43.7358	90.1441	19.4825	49.6762
1	CDH13	0.398296	33.4051	0.601959	0.47414	0.155786	0.334513	39.4059	44.6353	65.2457	21.9022	43.5262
1	GLIPR1	0.286043	13.3614	0.13226	0.716263	1.52182	0.355216	27.4701	28.2498	100.434	15.8844	54.6467
1	FILIP1L	0.511103	54.9505	0.124476	2.32508	0.366499	0.541309	5.19481	9.15556	94.0795	24.8978	51.0148
1	MT1E	0.576054	9.12896	0.649357	1.08338	0.355109	2.82029	20.9978	18.8986	40.7876	6.97666	90.0127
1	BST1	0.495544	8.68073	0.430924	0.327896	0.249909	1.05459	20.6388	23.146	40.6675	7.80538	12.0186
1	CCL2	0	9.7269	0.431509	0.500079	0.231325	0.715598	10.7429	8.08114	29.1368	7.37885	216.329
1	NEGR1	2.94397	1.64437	0	0.125447	0.00614708	1.06043	12.9564	16.2966	10.306	9.23447	13.5118
1	JPH2	2.17723	6.7521	0.022265	0.0619274	0.0214847	0.624167	5.05389	5.82728	15.5125	7.08974	6.70034
1	TMEM47	1.99493	9.05914	0	0.0914056	0	0.767353	22.5366	14.7895	2.64117	4.50208	18.6953
1	COL11A1	1.23951	70.9147	0	0.0476644	0	0.49912	3.77866	5.00176	10.2054	50.7722	19.9926
1	ALPK2	0.751648	10.767	0	0.0409323	0.0880969	0.106414	19.343	20.6656	6.76802	14.6089	56.0383
1	CDKN2B	0.335999	9.33638	0.0884942	0.0779454	0.00876564	0.00903875	28.2283	20.6425	2.47253	4.31659	33.1353
1	NT5E	1.64031	54.6108	0.0515639	0.0218986	0	0	87.0432	31.7667	4.48778	7.38389	33.6031
1	COL8A1	0.042773	87.788	0.0273709	0.251852	0.0264117	2.17064	113.597	273.401	373.66	9.10216	34.2961
1	COL12A1	1.98768	75.5516	0.0113325	0.729395	0.162437	0.270068	325.589	275.032	18.1736	0.592784	11.8404
1	SELM	32.3794	24.9279	0.878707	0.427826	0.29639	4.61264	86.2587	121.348	2.27214	7.97372	34.4605
1	ANPEP	12.437	26.0809	1.42095	0.386242	0.892331	1.48393	183.764	76.8909	1.65162	1.6466	19.443
1	RP11-166D19.1	33.5102	60.361	0.0794203	0.668254	1.59538	0.938661	81.2062	99.7958	3.55971	18.0156	10.428
1	GPNMB	7.7593	11.9463	0.136381	0.775509	0.536245	0.449523	195.492	93.5508	1.27151	6.56454	16.9122
1	PTX3	10.7454	24.3504	0.677587	2.0247	2.13823	2.64218	124.707	156.668	10.797	17.1589	4.19376
1	NFIX	30.0938	18.7765	0.34273	1.67092	9.72488	0.642417	81.6862	83.9797	5.85264	3.62107	12.9182
1	CTSK	11.2147	44.8721	0.839909	5.3127	1.72224	1.20295	250.418	163.224	1.06106	2.9131	2.06921
1	CREB3L1	1.99741	43.1217	1.12391	0.24989	12.2974	1.62864	129.856	129.989	2.85919	7.2794	12.0163
1	THBS2	2.3681	77.0744	0.348489	0.267828	1.68138	1.07776	150.229	133.135	4.00764	6.82022	9.05464
1	OLFML3	7.53747	60.3591	0.94201	0.395541	6.4174	1.98601	201.672	287.24	5.2217	4.21425	2.04849
1	CD248	27.31	71.9431	1.83332	0.130376	9.8639	5.79041	262.412	200.883	3.67567	10.4303	22.2379
1	CAV1	16.38	163.233	0	0.0151666	0	0.35606	373.144	234.909	2.0283	24.5124	132.742
1	GREM1	1.72311	167.836	0.0602227	0.00889055	0.00822514	0.813797	437.888	195.938	3.52623	31.5083	37.905
1	CAV2	11.1471	52.7341	0.0457607	0.0510849	0.0103855	1.04317	54.7199	58.067	4.91607	8.9339	93.8953
1	SYNC	1.67401	13.5147	0.171146	2.95929	1.27117	0.0139224	25.8338	24.2768	17.9773	0.953332	18.7334
1	CASP4	1.23842	13.1841	0.123052	0.379395	0.908968	0.0361451	15.0395	10.662	4.17866	1.93801	12.0082
1	AKR1C3	1.50362	9.02537	0.0375337	3.89723	2.52845	0.140084	36.9047	34.8006	1.31635	0.56224	4.19759
1	LTBP2	0.391005	28.9926	0.432019	0.523376	2.10027	1.04834	78.702	48.9114	2.79695	2.40723	18.5282
1	AK5	0.46088	8.26113	0.601502	0.991846	3.43644	0.200675	127.972	28.2653	1.24673	1.07418	26.582
1	NUPR1	1.69048	25.4481	0.855149	0.973021	49.2047	0.154707	218.514	208.628	8.84424	2.9025	9.17767
1	MFAP4	55.4941	115.322	5.59963	1.845	249.319	4.29373	99.6207	160.387	1.2866	21.2622	8.43639
1	EMILIN1	67.4089	73.4614	13.2597	0.63652	123.929	10.7392	77.4316	65.4732	7.06474	9.92644	1.99371
1	ISLR	20.1658	28.2747	23.7188	6.07034	81.9295	31.2288	206.341	127.068	1.16558	8.1566	2.15674
1	PCOLCE	401.428	418.265	15.4092	4.41844	19.192	49.1692	331.937	492.078	2.56295	32.5809	10.0772
1	S100A4	166.931	308.561	3.87465	4.82083	4.20654	8.46986	542.402	907.549	8.21077	4.37755	8.75532
1	MXRA8	3.2447	49.3195	59.9657	31.1982	17.5243	42.9223	288.481	229.964	14.3168	24.9796	34.0452
1	GAS6	1.69717	25.0569	18.2883	4.79255	9.41679	18.7105	175.151	122.89	16.0442	5.05282	61.727
1	PTN	686.569	157.742	13.1302	38.092	18.5537	12.1778	21.4766	40.3641	64.7696	66.6349	14.0081
1	C1orf54	219.164	26.6453	21.1188	24.3883	41.6308	15.5271	6.3143	17.69	5.92831	5.88339	1.83901
1	RAB3IL1	20.2251	7.01847	6.46349	3.42882	11.6637	4.11506	15.1589	8.57548	1.28152	1.3115	0.510962
1	TOX	31.7317	5.77766	4.62282	5.56938	2.85519	3.24777	9.72123	15.8623	1.12317	1.06695	1.37756
1	PRRX2	52.6147	8.05339	11.3239	3.30587	7.78514	15.0663	24.8687	38.8956	1.24832	4.75069	2.19047
1	SERPINF1	56.2019	50.1639	3.70657	3.21796	4.74339	3.65584	113.292	124.848	0.891675	2.11732	1.371
1	KCNK2	19.0439	41.9598	3.51124	5.39348	8.20261	5.75667	61.5991	47.8466	0.351352	1.49138	0.222258
1	PDGFRA	12.6674	45.1302	1.09958	0.667435	15.9132	2.46445	49.3244	44.4087	0.208003	2.55222	0.82023
1	DNM3OS	45.7841	115.755	0.43784	0.326196	15.2098	0.871316	25.9516	23.4841	0.412363	4.21311	0.821856
1	NKD2	23.9847	33.2052	7.16543	0.634185	4.99702	3.5558	46.8906	6.72468	0.290679	3.16498	0.249954
1	LDB2	23.7364	6.22117	0.910093	0.256175	6.87414	1.17081	15.0104	19.9325	0.149666	1.05215	0.1779
1	HLX	34.5104	6.93939	0.824298	0.111933	2.38744	1.3016	6.7375	3.50002	0.469998	1.25686	1.25923
1	SEMA3D	13.6132	31.8182	3.99586	0.00591474	6.04632	1.4582	4.46972	6.21699	0	0.366826	0.92744
1	PCDHGB7	8.33204	15.3409	0.807344	1.09226	22.4051	0.309141	19.1973	7.18751	0.901477	0.212618	0.694951
1	TMEM119	53.4822	69.9549	0.630371	0.260089	0.734566	0.783536	216.611	128.873	0.0618034	0.976382	0.110906
1	CALD1	111.989	878.087	6.44381	24.1231	23.2342	11.8726	622.946	408.648	656.755	267.889	531.569
1	S100A10	34.9602	363.616	5.6132	17.9142	11.0141	15.6553	525.694	493.075	783.376	122.37	509.572
1	TPM2	270.532	477.056	8.42739	9.66452	9.48492	13.0993	427.716	418.654	512.227	95.3144	207.195
1	ANXA2	76.1922	529.286	1.81275	15.5337	1.79824	7.97013	1218.9	1100.37	997.042	404.258	1164.56
1	ANXA2P2	61.4896	481.692	1.98312	13.3971	1.46596	5.76534	1062.87	951.815	892.668	319.792	1031.03
1	TAGLN	13.3897	1253.5	16.6246	8.61965	60.9668	3.21522	1345.85	2567.65	3821.11	472.356	669.395
1	ACTA2	8.145	1267.06	6.64014	12.0895	77.192	3.4892	676.866	1189.08	3450.98	259.236	402.086
1	S100A6	10.9071	420.831	16.3928	29.299	15.45	55.7705	1622.97	1513.63	434.9	47.013	824.201
1	CTGF	4.72048	242.634	3.38544	8.94838	6.44902	37.9939	149.286	283.448	3704.73	436.636	419.256
1	CYR61	5.51261	219.624	1.56694	1.6667	9.01922	9.69537	264.406	211.729	823.383	270.186	270.688
1	PRSS23	0.93118	106.98	7.89949	6.48919	14.5785	19.9934	167.358	381.474	466.543	145.206	399.091
1	THBS1	4.65006	176.422	1.16362	0.404803	21.5419	2.07155	543.106	648.98	155.029	99.4511	382.021
1	PTRF	25.6986	128.384	0.890973	0.784097	16.68	1.93006	386.302	382.436	227.54	84.4269	147.696
1	TGFBI	1.89696	331.731	3.26244	2.12491	40.3959	4.37921	319.545	430.278	61.7618	151.271	554.183
1	LGALS1	1044.08	1165.86	52.9679	17.6688	415.655	6.46549	2821.54	3103.01	881	7.34233	635.616
1	DCN	311.655	477.921	0	3.75942	100.02	2.96913	756.201	2297.56	15.9243	30.4295	10.639
1	LUM	264.286	802.961	0	0.0934572	1.22633	3.40437	364.087	706.862	20.2341	58.2034	121.772
1	COL1A2	354.629	2547.43	6.4808	2.05759	0.0827259	1.08206	3903.2	5645.56	30.9391	1.31628	66.5444
2A	HLA-C	0.0216583	25.8272	86.5264	120.444	28.9579	351.485	223.304	327.142	185.358	199.249	321.632
2A	HLA-B	0	34.1734	45.8034	34.1511	12.8353	149.251	98.6066	233.248	134.525	76.3434	288.554
2A	IGFBP3	0.545161	77.8069	144.488	8.92737	155.731	60.4803	117.342	648.925	909.783	106.725	867.655
2A	KRT18	0.220942	28.7034	9.01318	16.8508	18.4631	92.2435	3.28685	12.8868	735.181	674.923	863.234
2A	KRT8	0.14468	4.27366	27.213	1.83394	5.86481	132.304	2.93284	13.1513	158.719	248.608	476.769
2A	MYL9	0.087223	535.352	3.35562	4.17504	0.0593722	15.8232	346.887	735.487	1252.32	145.646	410.06
2A	RP5-977B1.11	3.26e-09	158.158	0.902601	2.2392	0.0923565	6.82241	229.41	430.571	355.743	76.4105	118.472
2A	TCF7	0.86281	2.87309	24.876	7.21179	14.5438	16.532	23.3539	6.61978	3.1029	2.738	3.61795
2A	SLC15A3	0.303877	2.02408	40.7042	14.589	8.83975	18.3006	12.2005	7.16255	0.919434	2.27627	1.33731
2A	PLEKHF1	0.845254	0.73574	17.8614	3.45076	5.48044	5.03633	11.6667	7.19264	1.84642	3.23035	2.8125
2A	CEP170B	0.149062	2.82841	14.8881	5.65941	7.5085	10.0697	9.98442	6.86432	7.44595	5.47314	8.74004
2A	CPT1A	0.319497	2.36978	7.41651	6.40836	11.0847	3.55248	14.4633	10.384	6.11347	4.20181	3.69288
2A	ZNF785	0.134329	2.13266	16.0854	9.14286	6.16314	10.5702	3.94356	4.46919	2.19516	4.8733	2.67305
2A	SHROOM1	0.142913	1.08647	9.67842	3.16361	4.91387	5.05112	4.14264	3.03072	3.25223	2.40891	2.29031
2A	DIRAS1	0.010181	0.511776	17.5154	2.2727	8.10476	5.05893	2.04084	4.29734	5.89557	2.86563	1.40231
2A	CPZ	0	0.190509	16.1039	8.2295	5.62568	20.0489	2.22296	10.0482	3.08546	8.89606	2.60202
2A	FOXD1	0.835673	5.2581	60.4085	14.0761	31.0974	44.7315	15.8764	12.9457	17.0554	10.1535	7.85235
2A	WNT5B	0.578373	4.65428	16.3658	13.4067	8.43722	52.7064	32.2297	19.5171	9.01046	3.22897	11.0091
2A	FAM19A5	0.30914	3.50116	43.9442	7.06657	19.6746	14.7152	12.4375	40.1931	6.81887	6.79411	2.82461
2A	RP11-362F19.1	0.0484836	0.394672	18.8927	105.509	5.9452	18.5799	11.0038	2.57772	4.9924	22.9057	10.4855
2A	MICA	0	2.96764	5.43424	7.5395	4.41929	15.0574	20.5319	25.8124	37.4818	21.7083	32.4373
2A	PSMB8	0.0340071	5.20095	3.81947	6.59863	8.60072	12.7523	31.1963	26.4616	8.02951	10.3591	21.9702
2A	VAT1L	0	0.733054	3.81747	11.5312	6.02187	7.04238	11.902	17.8308	6.62605	11.301	28.2506
2A	SCG5	0.155585	4.36912	11.4819	3.17099	1.1638	21.8471	9.95296	5.68652	8.37836	20.5586	29.8954
2A	HAPLN3	0.27814	4.0226	5.70477	2.88527	2.66116	7.99008	1.89075	11.4507	3.08854	28.3647	39.9581
2A	HLA-DPB1	0	1.58104	6.40466	4.60782	8.70082	15.8611	3.29788	3.40897	11.146	12.0472	12.9237
2A	SEL1L3	0.378987	18.9292	15.5011	36.1371	8.58408	13.1522	6.18238	12.7014	38.0686	16.999	24.2696
2A	CD200	0.261845	3.26157	21.2729	39.5219	10.5708	19.6243	1.77885	3.70894	26.1039	12.1985	8.17805
2A	C8orf4	0.152143	4.79985	8.64446	27.0085	4.5074	30.182	4.00191	3.60104	36.1072	88.1918	57.7014
2A	CDH6	0.0135693	2.68685	4.03125	16.4458	4.13057	8.37867	3.15981	3.6641	13.9723	25.6601	60.3411
2A	SLC9A3R1	0.231755	2.69358	84.0676	37.7899	43.2462	45.7265	4.71519	4.67901	40.0107	24.1612	26.8849
2A	CD74	0.0612642	2.17033	49.1817	22.2806	34.2578	66.7961	3.55239	1.65461	16.4701	14.0481	38.8181
2A	BMPER	0.0102557	1.83294	55.8584	83.5472	41.3862	47.1972	3.4089	2.67974	125.81	31.8245	5.73595
2A	DSP	0.0851159	3.46821	45.4946	37.1171	57.9634	13.5727	1.36264	0.536158	165.939	10.6084	25.6132
2A	MAP2	0.255757	2.32306	36.581	48.1846	20.7618	7.44673	1.84353	0.137824	34.4827	24.8606	15.3636
2A	FOXC2	1.07707	1.12796	136.463	41.7394	55.1147	141.164	1.15678	1.69544	38.4622	27.0584	6.6554
2A	LSR	0.935533	0.650344	69.3123	22.3975	29.8813	222.659	0.944247	0.903479	20.3879	51.2397	49.2209
2A	AIF1L	2.43712	10.9531	45.9887	29.7777	38.5938	61.6184	0.706361	1.02603	129.282	16.4936	70.9424
2A	VAMP8	0.770831	2.14176	22.8719	20.3696	34.2158	35.9478	0.41886	1.29475	38.7734	4.37921	51.1462
2A	APLP1	0.424333	1.36948	63.0194	5.8143	3.56087	62.7186	3.69324	4.27802	21.9594	83.7032	28.8125
2A	PLA2G16	0.811929	0.878904	6.82165	4.79455	3.04231	38.96	3.62733	3.56674	27.1549	31.0753	54.2085
2A	GPX3	0.378014	4.23797	17.8305	9.75516	12.7407	87.1564	0.662285	0.966646	30.5251	80.0425	370.318
2A	ITGA3	0.922776	15.2312	16.4868	11.3326	18.7537	11.8437	13.3857	6.63714	193.424	36.5577	165.841
2A	JAG1	3.23444	9.62054	5.72642	6.2271	3.49867	51.3788	3.10562	5.59151	97.5335	33.811	38.9076
2A	HOXB6	0.179475	4.41395	0.0656869	67.0864	32.8451	46.8651	25.5276	11.354	17.5306	9.23414	15.6275
2A	HOXB8	0	1.46714	0	44.9396	35.2521	44.862	12.7318	2.18066	6.7628	6.71579	9.22368
2A	HOXB9	0.0128871	3.83287	0.013134	61.6045	48.7811	100.197	2.39052	2.64354	36.8744	16.3467	17.7668
2A	CAMK2N1	0.0149228	6.94399	113.004	27.0566	56.5204	55.2754	32.8107	58.1168	19.5329	23.6494	25.9989
2A	MEIS3	0.0893493	3.52899	108.966	36.137	102.976	46.5806	17.118	31.4041	20.081	46.3742	15.896
2A	KRT19	0.0816378	1.91737	73.4901	8.71249	28.0708	89.8126	8.20462	18.514	58.0134	17.7443	164.483
2A	HOXB-AS3	0.589142	6.05615	4.63523	98.1993	451.763	858.674	32.3378	29.0438	10.843	76.0795	72.8564
2A	SPINT2	0.139978	5.71602	182.468	17.3008	71.4435	566.66	2.43986	2.60217	36.8792	70.2759	193.047
2A	BEX1	0.0403469	1.14083	179.845	111.825	38.6272	123.522	11.2934	1.17381	14.91	113.779	98.3207
2A	LYPD1	3.40029	10.5784	268.312	271.22	320.888	406.418	6.33489	2.2586	48.7017	95.8577	33.8001
2A	SPSB4	10.0574	3.20869	39.7968	20.2415	29.3902	63.3505	0.119059	0.0406363	12.6501	26.2932	4.58038
2A	MSI1	7.45826	1.71798	61.7796	18.4748	22.2864	45.1989	0.0934891	0.0346676	5.26949	22.0318	3.04339
2A	PDE9A	5.39614	1.39391	23.156	12.9317	19.1232	27.1078	0.267453	0.0213803	6.01606	11.5685	3.96674
2A	WNK2	10.1821	2.381	27.7626	10.7323	15.8496	39.2324	0.0107833	0.0177483	3.504	10.0455	4.64173
2A	CNTFR	7.52513	2.92757	143.457	33.6044	82.3421	104.943	0.0377474	0.125994	3.07972	21.8997	2.52792
2A	SBK1	6.97613	4.89974	86.3066	13.3986	32.126	64.0162	0.0487496	0.0757544	1.51483	22.9242	3.41988
2A	ST6GAL1	10.6524	5.33089	86.8029	56.7072	46.8972	51.298	0.51881	0.577708	7.30433	10.8459	5.95086
2A	DACH1	8.11198	12.1611	48.0581	41.1636	27.4851	53.6326	0.833333	0.0371001	7.99846	10.5099	4.52356
2A	FAM69B	37.6389	9.3258	61.4222	22.2425	40.3579	67.8344	0.211738	0.247005	6.38083	17.409	6.11994
2A	WDR86	13.387	5.86177	23.5542	21.5409	16.4629	75.0832	0.253747	0.254955	4.49281	23.4656	9.14986
2A	WFDC2	1.57042	1.7403	74.67	18.8574	47.1618	103.629	0	0.0559914	19.159	20.0471	6.83537
2A	TRABD2B	2.89187	0.995848	79.4742	40.9306	48.6127	56.899	0.132926	0.0733971	10.5363	18.3097	1.0419
2A	DLK1	6.11818	1.37446	36.9675	41.4259	84.9849	50.4381	0.178202	0.207726	8.62583	117.995	4.93338
2A	EMID1	8.77717	9.75921	87.2603	67.3481	49.9965	80.8654	0.124129	0.203338	3.29623	5.33558	1.30949
2A	MYCN	2.58567	5.30343	93.2974	38.3732	23.5049	63.5141	0.013361	0.0528497	5.4267	6.24568	2.75516
2A	SHISA3	6.36707	11.9837	91.802	17.0897	106.448	23.0828	0.0352769	0	7.26587	3.60614	1.01503
2A	GPR64	1.88434	12.6126	16.528	41.9958	30.3037	14.3438	0.157674	0.127165	3.84495	8.44842	4.35694
2A	TMCC3	1.88033	1.85243	31.0382	29.0545	12.635	14.7052	0.088673	0	3.67363	3.45694	2.10428
2A	KLHL14	1.26925	4.32628	20.3206	41.9519	10.4998	19.9576	0.00806248	0	1.39816	3.33505	1.44604
2A	ADCY2	4.37735	2.34303	17.8246	41.5838	4.35134	28.9177	0.18653	0.0115753	3.77433	5.49573	0.459044
2A	CITED1	20.011	9.04923	144.089	125.089	88.5632	59.3126	0	0.0938064	0.81337	2.87236	0.440987
2A	TMEM100	3.37569	1.02394	105.266	201.188	137.471	2.8329	0.1791	0.0983934	7.62033	3.33434	0.515331
2A	PCSK1N	17.9279	2.71193	328.679	60.3055	176.296	184.906	0.860858	0.491124	18.1323	58.3308	33.5979
2A	BEX2	3.82047	2.91617	117.369	81.8301	50.636	69.8345	0.827128	0.077197	7.88158	34.0988	21.4722
2A	CD24P4	22.0922	14.4224	135.385	33.8535	79.7101	100.524	0.429203	0.141476	2.20315	46.8879	96.6011
2A	PAX8	1.64718	2.09814	233.872	284.477	13.489	442.184	0.217563	4.7459	14.7498	34.4705	62.8933
2A	PAX2	0.562305	13.8661	243.468	175.958	95.1209	266.111	0	0	11.6981	22.1184	8.34461
2A	CLDN4	0.235102	0.584557	34.7392	22.271	15.9952	75.0879	0.195755	0.407776	4.42557	13.4099	31.046
2A	STXBP2	0.614003	1.02938	33.2328	14.6385	14.0014	30.0618	0.226544	0.156716	6.99148	11.1721	30.5263
2A	SPINT1	0.537359	1.19539	29.7915	6.74216	14.8577	66.1959	0.523506	1.09654	4.34977	22.7447	31.0636
2A	SEZ6L2	0.0115602	0.667791	98.7431	2.08624	14.277	22.7464	0.219222	0.327955	9.75447	24.4069	23.3756
2A	EPCAM	0.287754	1.70086	89.0491	37.92	21.1881	117.05	0.209149	0.63955	28.5834	17.5636	78.2595
2A	DMKN	0	1.87523	50.2027	18.1369	60.1423	102.885	0.107248	0.436691	26.2843	12.1671	47.4406
2A	KIF1A	1.57973	5.70112	19.322	8.0465	8.15768	63.3773	0.025238	0	24.9182	68.6579	14.3583
2A	SLAIN1	0.287693	1.43661	17.9802	16.7311	13.874	17.8168	0.11767	0	5.0834	10.8337	7.32623
2A	NUP210	0.319947	1.32537	18.1432	5.79756	9.60246	38.207	0	0.00956159	8.05183	15.2707	4.40559
2A	GAL3ST3	1.2255	2.53768	21.4741	7.00682	10.8704	23.3294	0.032598	0	5.38534	6.28184	4.12304
2A	C10orf35	0.905626	2.49523	42.0354	16.0126	20.2458	37.8817	0.0654716	0.0323717	15.4588	16.0471	9.54445
2A	ASRGL1	0.663677	3.34928	26.9397	15.0096	13.2414	26.0321	0.0544059	0.0848944	9.74109	14.4825	7.44387
2A	DSC2	0.689798	1.28225	3.84532	17.0825	6.1815	9.81913	0.00720272	0	20.7108	5.65448	12.5177
2A	CXADR	0.40183	1.01218	9.01617	11.1168	4.62406	11.3271	0.139878	0.0648146	5.77914	6.22501	9.58915
2A	SLCO2A1	0.225144	1.38077	17.6795	7.63936	10.8555	11.8105	0.0490193	0.130626	8.44025	1.56378	14.5031
2A	EFEMP1	0.0963507	13.5905	4.56852	9.13935	2.94105	11.5972	0.260852	1.20154	16.1212	48.7847	26.1017
2A	PPP1R14C	0.12959	17.7275	5.43149	5.64791	12.6647	30.8824	0.113085	0.686935	19.2801	10.1575	16.4085
2A	AFAP1L2	0.162297	8.70307	4.02751	5.67896	8.6305	11.9829	1.81619	0.555403	5.70775	7.80203	13.2859
2A	LDLRAD4	0.0043326	4.10838	8.91893	4.61533	9.34285	7.30058	0.270302	0.708516	6.84637	15.9945	4.64116
2A	PODXL	0.377205	3.12826	6.26497	2.9947	3.48591	114.246	0.499827	0.343051	7.64861	15.562	7.37511
2A	GPR56	0.0772912	2.24737	6.82152	1.28397	3.17116	15.4023	0.376182	0.365844	2.6438	6.56414	56.5435
2A	KLK6	0	0.0427482	29.8171	22.4442	33.2198	57.2218	0	0	8.47898	11.0624	4.73145
2A	LRRC4B	0.0471345	0.0516543	23.5049	13.5921	14.8928	19.1452	0	0.0581064	6.9002	10.6982	4.10316
2A	BARX1	0.214185	0	114.514	16.8802	56.1283	58.5059	0	0	7.28682	28.8708	12.4379
2A	MAL2	0.0633476	0.363025	33.3362	12.2049	43.9752	40.0458	0.0123413	0.122042	7.07937	10.2139	88.1362
2A	SPOCK2	0.489344	0.640567	96.9191	34.8393	66.0726	25.4827	0.0523764	0.0412535	22.3049	5.34172	4.59647
2A	DPP6	0.00939038	0.889282	43.5066	21.5496	43.1223	11.125	0.00724581	0	22.0605	7.2464	1.71461
2A	HLA-DQB1	0	0.126872	87.3095	115.769	56.1702	17.1777	0	0	4.08284	2.04796	8.21567
2A	TSTD1	0.141442	1.93217	65.0207	26.7702	40.3233	57.8872	0.776304	0.985562	10.5994	3.64925	11.1082
2A	PRKCZ	0.123761	0.227437	34.1936	13.6892	27.7155	21.0378	0.453661	1.36735	8.12231	6.7106	11.2828
2A	NTRK2	0.10474	0.859717	10.3717	10.2591	40.7878	9.64339	0.475963	0.343799	15.0748	3.58091	4.02298
2A	WT1	0	0	234.083	136.207	104.907	174.94	0.0328898	0	16.0189	11.0959	7.08601
2A	PLVAP	0.120988	0.608624	207.711	40.3273	29.6194	125.665	0.0301652	0	15.0971	9.92626	1.43213
2A	UNCX	0	0.285209	184.802	53.123	69.9542	86.3568	0	0	1.65014	2.80784	0.374467
2B	CBX2	44.6887	10.458	94.8749	27.7413	40.9179	79.4766	0.960756	0.724689	2.33285	25.7861	3.53279
2B	B4GALNT4	36.5644	8.08093	104.036	38.9353	50.7011	39.2811	0.101751	2.5746	5.95581	12.4072	2.18472
2B	IGF2-AS	24.1212	9.91513	195.579	43.3163	82.8285	61.3339	2.34116	2.36938	3.06646	3.73217	0.734209
2B	EYA1	26.3072	18.0288	55.3146	102.335	36.5264	31.6995	1.86299	0.132265	6.52599	5.75534	0.614373
2B	PKDCC	59.8354	44.2584	377.745	140.544	197.168	261.523	1.86252	5.01421	13.5027	65.8068	4.681
2B	SIX2	132.277	7.66558	228.375	62.9361	174.273	97.234	1.97083	1.98009	73.0816	10.7556	4.83902
2B	CCDC3	62.1802	30.3484	36.7302	29.4926	28.2023	12.7258	1.57123	0.568299	28.5109	12.4251	5.59756
2B	LRRN1	22.0449	63.3966	22.3691	37.5262	9.82652	15.0569	0.736594	0.222066	6.64479	15.7586	8.36
2B	CCND2	26.6058	53.1164	83.5176	23.9548	32.8741	27.3351	0.520408	0.350154	13.959	27.9433	36.3901
2B	COL26A1	80.0844	163.444	77.0534	28.9483	54.3488	22.1146	0.409824	0.561311	10.0314	6.93778	4.80577
2B	NNAT	717.734	216.38	237.976	56.1501	18.7534	46.7096	1.45454	0.700172	45.5779	12.3041	16.0349
2B	DBF4	58.1613	63.2518	9.32378	26.99	6.98926	11.6841	5.55491	2.35691	11.1836	25.4719	13.7098
2B	DTL	31.6739	29.8285	6.85349	10.8548	5.41699	8.53172	4.09702	0.976252	15.1102	14.7682	7.40618
2B	RGS2	76.1021	30.5523	4.07087	10.8495	30.5027	8.77618	2.30603	2.58709	4.74972	46.0289	9.10007
2B	CENPF	24.5082	88.6404	10.4122	70.2624	9.43112	11.0235	9.70208	1.55268	35.4475	44.6821	25.2841
2B	LRRC17	83.7881	79.5861	1.11817	15.3645	6.59471	4.46123	3.05296	6.79267	25.2279	44.3804	25.2499
2B	RGS5	92.0858	28.0998	1.52187	7.3373	3.41501	1.74176	0.588231	1.5776	46.4462	70.6796	104.093
2B	PDLIM3	63.5172	77.6023	3.46376	2.93609	13.0015	7.23497	1.82181	0.859501	30.4708	21.1137	10.1796
2B	DES	119.321	69.2934	3.82701	0.79917	4.11227	6.15102	1.7053	3.47774	23.4468	18.8087	10.0902
2B	NPTX2	12.2092	140.158	33.4668	0.466629	8.23438	12.7535	1.32112	0.776704	11.0501	32.0906	30.5917
2B	MGP	10.8984	41.6353	1.97371	10.4713	814.268	0.551089	0.401457	5.16675	7.9113	68.1655	120.95
2B	GPC3	23.3123	96.2232	98.4686	312.662	141.9	156.012	0	0.0722531	235.604	249.179	35.6726
2B	COL2A1	19.8374	60.1915	219.951	77.6549	78.2294	374.745	0.0244996	0.00915247	89.3099	131.253	8.28181
2B	COL1A1	77.9583	1972.67	61.9184	12.165	622.018	54.3204	0	0	282.64	244.723	179.333
2B	RPS4Y1	529.404	225.801	0	555.035	397.382	0.0354206	0.053457	289.243	189.351	0	0.03341
2B	EIF1AY	23.8922	16.7821	0	71.9889	33.7609	0	0.0110437	16.4681	48.918	0	0.0239884
2B	TXLNG2P	12.8922	18.5106	0	62.8139	14.889	0.0420339	0	16.7939	21.1106	0.042921	0.00456828
2B	KDM5D	7.79216	10.6808	0	13.0871	8.2819	0	0	15.4299	9.68738	0	0
2B	DDX3Y	18.4716	32.1847	0.0572101	65.2892	13.6737	0.0130492	0.123873	0.159422	32.8464	0	0.0123084
3	KCNH2	49.2104	18.8527	38.3254	7.44098	26.725	36.7809	0.0888776	0.137987	9.2556	21.7162	7.41461
3	BMP7	8.63783	11.1755	34.1837	12.6196	13.9241	61.3568	0.109773	0	10.2746	34.5884	11.3992
3	C1orf106	19.0505	6.42313	29.3315	10.5548	6.58516	12.1641	0.0658592	0.176294	6.13981	10.3542	7.94718
3	CHD7	9.54986	5.19326	24.318	14.4356	9.76399	21.7346	0.137884	0.157754	6.53362	13.157	3.6438
3	TSPAN12	63.256	21.8429	7.26602	17.539	17.4681	17.8645	0.484697	0.208706	41.4362	13.0532	15.5285
3	HEY1	62.3506	4.66568	7.93533	10.1923	17.1074	41.9673	0.154347	0.0978752	16.084	16.8329	5.33649
3	GATM	9.53946	17.0225	10.71	6.94376	3.71946	15.5951	0.143358	0.0397134	62.9703	5.28605	4.64895
3	NPNT	9.30462	27.5278	1.70092	1.24415	2.90358	3.70773	0.344965	0.198791	9.7755	22.8384	13.077
3	COCH	16.8763	14.2783	2.07051	2.4069	3.94107	4.01768	0.714037	0.150213	3.47521	9.27538	10.6174
3	MST4	42.2264	26.5834	1.54984	3.37038	3.89598	14.1241	1.47128	0.594992	5.13553	32.9461	24.0749
3	XRCC2	34.2727	14.7263	7.18022	9.2934	5.23783	9.54498	0.963011	0.683919	6.23781	10.4907	3.49674
3	TSPAN33	44.0951	34.3159	8.78303	4.65657	8.95701	31.6674	0.272898	0.237357	1.89922	10.8016	7.62268
3	CRABP1	98.2839	34.4648	3.81967	2.20802	9.79023	75.0716	0.0450329	0	5.27442	49.5597	4.74913
3	COL9A3	60.9936	4.73692	8.79491	0.950419	6.88692	14.5416	0.234269	0.256079	1.68277	30.3277	3.77078
3	AL590762.1	13.0487	20.0201	12.5462	18.148	12.5247	6.71378	0.00248494	0.0413751	16.1908	12.2231	14.3984
3	SULT1C4	7.20476	4.42923	9.01325	25.1266	16.8151	9.12166	0.0948452	0.0380499	4.92463	13.3278	11.3832
3	RRAGD	9.70268	6.55215	7.1263	12.071	10.5258	13.5439	0.454222	0.0425265	11.4648	13.3481	6.29537
3	NELL2	2.06296	10.3138	12.197	6.95209	12.139	13.2266	0	0	8.61963	15.1268	17.2984
3	ST6GAL2	5.8079	18.0057	10.0629	3.45039	17.3784	2.42441	0.0659101	0.0686617	11.5929	14.2191	4.74945
3	CPVL	6.74794	7.39358	3.9155	21.5205	2.77357	13.8846	0.244581	0	4.94742	14.8671	9.7785
3	FRMD4B	4.15015	6.38384	2.22614	10.3913	0.842828	5.4125	0.170468	0.0734868	5.03541	9.44811	7.7118
3	DSG2	2.35625	9.07554	2.55717	14.5714	3.17291	12.3583	0.0763589	0.300689	22.0352	17.1337	29.8566
3	LINGO1	8.1948	9.25515	11.6068	1.48992	16.0242	44.3306	0.0455201	0.153092	4.92082	9.85333	4.80183
3	NRARP	8.2328	2.47928	4.64935	1.64001	7.36398	34.1502	0.0265284	0.0655832	6.29376	11.5696	3.14229
3	HEYL	15.0397	6.16256	3.13702	1.40075	17.1068	10.6044	0.0854658	0.0751249	8.2862	1.70732	1.09295
3	JPH4	18.2833	0.273074	21.4719	11.6012	18.0991	21.6672	0.00812404	0.0160709	4.55189	11.78	7.04515
3	EFNA1	9.68761	1.44837	5.88166	4.62911	5.5733	16.4691	0	0.0266899	3.13873	15.767	27.4761
3	CXCR4	79.5647	42.8638	13.6595	74.151	36.3649	76.3904	0	0.0408771	0.268249	12.7848	3.15839
3	NGFR	112.579	20.9343	5.7809	7.22573	4.47592	24.0111	0.0552632	0.0301832	0.133587	8.41399	2.0686
3	TNNT1	75.8241	39.8794	59.3146	1.79597	1.01843	109.06	0.0762256	0.317126	0.769389	14.7988	4.71619
3	NRXN2	28.2694	2.25557	33.2183	7.82622	3.09539	73.5018	0.302252	0.215263	0.354048	15.9238	3.28167
3	KREMEN2	11.3206	14.325	26.9421	1.25503	2.65522	25.8089	0.0425009	0.0400691	0.414076	3.91228	1.6838
3	RIMS4	9.33524	7.94966	19.8327	0.505664	1.62748	10.8996	0.0066818	0.00660748	0.443737	2.5674	1.27531
3	NKAIN4	13.9522	5.91717	5.52407	0.249421	1.13217	16.077	0.0978288	0.0867056	0.559941	6.58511	9.64099
3	VGF	13.5907	2.20386	102.812	0.194476	0.439349	4.87358	0.0701736	0.0416346	0.662713	33.0245	3.27051
3	NEFM	35.3069	22.1519	20.974	0.196256	1.22349	8.95592	0.499592	0.137105	0.62926	175.407	87.8234
3	TNNT2	42.7861	141.528	0.629918	0.905473	0.39482	2.55391	4.25915	2.38164	44.6518	5.78701	1.73669
3	TNNC1	105.332	89.6711	0.497585	0.467091	0.480147	1.45287	1.80157	4.0927	18.1066	4.15056	6.53542
3	TNNI1	165.719	166.278	2.39444	3.98666	3.7195	2.40079	0.258383	0.656248	29.431	2.47497	1.16945
3	ACTC1	305.574	528.588	0.482094	0.196553	0.110962	0.472947	1.20195	2.32386	324.844	7.34386	5.87769
3	ACTA1	107.511	117.172	0.29625	0.124266	0.111759	0.238359	0.342669	0.207611	152.14	8.14475	7.68186
3	FRZB	69.5651	29.2677	0.516846	0.667989	1.02999	5.29923	3.50733	1.35906	0.83598	8.60169	6.0213
3	MSC	19.7948	28.5938	0.0526855	0.212566	0.566166	3.64366	4.34384	0.461048	0.987393	4.42396	8.67035
3	MET	15.2481	32.1049	0.162365	1.2039	0.207638	1.80057	3.9503	3.59357	0.712891	6.9905	31.1304
3	LINC00478	32.9054	21.5397	0	0.0426542	3.74636	0.549563	7.05227	2.0084	0	9.97681	8.10961
3	RP11-309L24.6	11.9454	15.7127	0.0654218	0.102353	0.347237	0.81377	3.80931	2.69347	4.04643	10.9298	4.96816
3	F2RL2	8.91571	24.8382	0.0256147	0.140971	0.319929	0.0791642	2.21022	1.48383	0.995321	4.72895	4.96101
3	MYL4	54.45	62.4743	0	0.0435285	0.080189	0.891859	0.584443	0.442299	2.41446	3.97955	3.1005
3	AC002454.1	7.5236	13.2538	0	0.0911666	0.0793565	9.13466	0.965707	0.981166	0	2.83817	5.04697
3	SOSTDC1	14.7963	8.08656	0.0190083	0.198265	0	2.89386	0.725442	2.3232	0.0716108	1.47149	1.51644
3	EYA4	12.5787	9.56622	0.0169861	0.0257511	0.0935419	0.835565	2.9237	0.255224	0	4.65983	2.55848
3	MECOM	2.47024	5.32289	0	0.0560032	0.182658	1.81138	0.792874	0.448329	0	7.90944	3.32439
3	PRRX1	148.055	88.2204	0.0160251	0.0501432	0.158482	2.06035	61.8797	45.6186	0.135023	14.8854	5.93217
3	PITX2	39.7293	49.267	0	0.0393792	0.0364319	25.1957	3.98763	17.3454	0.0177133	30.6141	8.21025
3	IGF2BP1	50.9213	19.2381	0.12237	0.0625751	0.389488	80.7962	0.0498622	1.35454	0.0606881	50.5656	9.27683
3	HOXD13	41.6605	1.46679	0.0951631	0.0165428	0.122437	16.397	0	0.26091	0.0149377	17.3642	6.17755
3	KIAA1324L	6.49946	32.4599	1.7605	0.163884	0.0223091	5.25298	0.312902	0.0236183	0.871035	16.0826	9.44082
3	LGR5	5.06829	16.7855	0.0272509	0.136619	0.148705	1.51685	0.121447	0.0671023	0.195321	10.4968	7.13458
3	HOXC12	0.036112	2.42593	0	7.33e-07	0	13.3703	1.15186	3.78339	0.10431	29.6409	26.3245
3	AC012531.23	0.122687	2.00553	0	0.0152609	0	4.62455	1.45338	2.27938	0.256375	17.8784	26.3272
3	ALDH1A1	1.05886	19.5962	0	0.0952265	0	0.244335	0.150403	2.31694	0.0794028	8.56058	46.9287
3	IRX1	1.36962	13.4788	0	0	0	5.06095	0	2.75695	0	3.05652	7.42969
3	FGFR4	36.8055	11.0486	2.86419	1.25275	1.21375	5.05662	0.780336	0.359431	0.95009	1.98099	3.29392
3	MYH3	33.9098	51.018	0.88557	1.13967	0.497258	1.6541	0.516704	0.549428	1.00377	2.47563	1.37679
3	STC1	15.6401	8.61032	0.329383	0.29584	0.715137	1.52946	2.56958	0.513512	0.198195	4.53477	2.87669
3	ERBB3	17.5357	21.6708	0.767098	0.30421	0.616566	4.90246	0.49225	0.181684	0.161482	2.09313	1.26643
3	COL25A1	8.18108	27.3771	0.618773	0.582363	3.42097	4.66725	0.232779	0.512415	0.958874	9.10393	1.8792
3	BCL11A	20.2002	10.7968	0.609373	1.1225	5.40449	7.36108	0.310751	0.786359	0.120873	7.71049	1.5132
3	MYLPF	235.744	88.8329	1.17142	0.122701	1.27938	1.21365	0.4603	0.354361	0.199169	0.763256	1.04769
3	STAC3	51.3317	16.0026	1.62607	2.3878	2.02134	2.59665	0.988185	1.06475	0.541449	0.70275	0.439897
3	CHRNA1	34.4304	18.4285	0.937784	1.93253	15.222	2.23421	1.51213	0.50932	0.354191	0.684165	0.235289
3	EBF3	60.9366	17.2713	0.449514	0.779231	0.948754	0.608934	3.41151	3.00099	0.0229443	0.456857	0.173082
3	HSPA12B	25.7338	5.75683	1.00699	0.246298	0.537537	7.22676	3.3992	1.73476	0.0889587	0.727359	0.116404
3	SEMA6B	27.8552	5.5873	9.28099	1.94357	2.93222	5.73329	0.0374011	0.0185352	0.173326	2.09422	0.547768
3	SOX8	21.0211	4.94219	1.96879	1.14515	5.7166	7.91856	0.0810357	0.115846	0.146431	1.79544	0.646415
3	RP11-551L14.1	17.7493	6.49189	4.76733	3.5179	1.23708	22.0368	0.0183321	0	0.0747858	3.55784	0.680896
3	SHD	53.239	14.293	12.5128	1.99179	4.58559	1.70136	0.157908	0.156765	0.0387046	0.971061	0.0935077
3	NTRK1	15.923	2.01106	7.11364	2.71329	1.65938	2.85809	0.145153	0.0413679	0.10788	0.491691	0.0664723
3	FITM1	12.0286	2.90464	1.08128	0.279315	0.642795	1.06052	0.260741	0.393907	0.0623572	0.400122	0.186767
3	VMO1	16.327	0.96095	1.39559	0.913143	0.855442	0.38011	0.195304	0.241422	0.140985	0.164592	0.0936566
3	CDH15	33.0183	16.9827	3.4206	1.15842	0.650686	0.796782	0.348622	0.271055	0.112473	0.0663019	0.0702716
3	SOHLH2	17.2119	5.62035	0.828748	2.53974	0.705541	0.241796	0.443881	0.317976	0.31021	0.409986	0.105942
3	ARPP21	10.949	14.536	3.7028	1.2327	1.90202	0.210575	0.120723	0.061281	0.237147	0.163158	0.2323
3	TNNI2	5.48085	7.80028	1.43471	0.741035	0.612691	0.208552	0.0512681	0.101407	0.0493461	0.0526733	0
3	RYR1	6.59711	6.16505	0.986717	0.395701	0.292329	1.78883	0.111724	0.188685	0.636649	0.337724	0.0824028
3	ATP1A2	9.14376	5.91531	0.712773	0.55365	0.250804	0.688187	0	0.0155804	0.473139	0.0676722	0.113604
3	CHRND	12.7959	9.10333	0.793726	0.152276	1.3084	2.39586	0	0.0259455	0.0211765	0.0978989	0.0772364
3	CHRNG	6.67746	7.94821	0.795485	0.446664	0.813233	1.28275	0.0922725	0.0911902	0.0147924	0.0812254	0.0294818
3	MYOT	5.89368	8.68221	0.646813	0.592954	0.613454	1.02006	0.208176	0.0777908	0.11248	0.423421	0.288825
3	MYH7B	8.82821	28.5418	0.383603	0.287051	0.216817	0.644962	0.170127	0.064409	0.0696914	0.266899	0.161756
3	PRRT4	18.9218	6.43022	0.361199	0.0862955	0.235284	0.941821	0.0150304	0	0.0600648	0.394707	0.237645
3	BARX2	4.88849	5.18601	0.372942	0.198288	0.34093	0.664043	0.0215128	0.016005	0.147891	0.256532	0.276331
3	TMEM108	12.3261	2.67854	0.56937	0.363064	0.570364	4.11465	0.083206	0.0900643	2.28164	4.96934	2.98335
3	RP11-132A1.4	24.031	2.43378	2.97323	0.788422	0.58353	6.06726	0.0986253	0.146292	0.759384	1.97584	1.98644
3	KCP	7.64784	1.45317	1.30952	0.708334	0.320379	5.22984	0.016364	0.0152998	0.296402	4.23832	0.809188
3	JPH1	7.89088	3.41886	0.965709	0.220067	0.0427435	1.40498	0.0397047	0.00785261	2.39221	1.03908	1.83551
3	HEY2	4.47764	10.848	0.434099	0.2108	0.111441	3.16424	0.0423783	0	0.463286	2.15959	0.555504
3	LINC00202-1	5.15637	1.96898	0.632436	1.35754	0.0835291	2.07654	0.0663849	0.0775945	0.0187243	1.50136	0.0847591
3	GPM6A	1.86928	3.66469	0	0.842554	0	5.53229	0.0797929	0.339887	1.11496	1.99012	0.404981
3	SLC7A3	1.01348	1.91108	0.15896	0.165798	0.0306709	6.13548	0.0622061	0.0768927	0.972945	5.51208	0.686137
3	DLX2	11.2265	0.0808625	0.0868999	0.0716024	2.74318	1.683	0.0141726	0.0560601	0.0738017	4.01873	1.63073
3	RP11-453M23.1	40.1604	1.11022	0.127111	0.397737	4.87558	1.26478	0	0	0	0.319473	0
3	SLCO5A1	13.2561	1.03777	1.03198	0.194193	1.65138	1.19098	0.0976198	0.0674365	0.262969	0.698538	0.338508
3	HIF3A	7.06094	1.09807	0.19425	0.476192	0.577918	1.36358	0.00593405	0.017155	0.175867	3.14313	0.319744
3	DDN	6.44962	0.429387	0.155052	0.0209227	0.880677	2.97983	0.0769436	0.0469837	0.0803263	2.50626	0.200809
3	GAS2	34.0256	41.6641	0.0352787	1.23425	3.45208	0.229877	0.28053	0.0755772	0.182751	8.19593	1.39776
3	IL17B	79.948	17.3786	0.204181	0.266206	0.738845	0.673863	0.264355	0.163968	0.835842	1.23162	0.814434
3	RGS16	14.7942	14.2146	0.351323	0.0610727	3.68674	0.640883	0.214867	0.212477	0.261948	2.69313	1.08536
3	EPHA3	2.91126	9.31781	0.0489277	0.601096	4.05487	0.68766	0.0690209	0.00591818	0.109442	1.76928	3.03917
3	NFIB	15.6375	1.74648	0.130204	0.0999084	2.06144	0.575471	0.0897473	0.102486	0.0311899	1.80455	7.4521
3	EDN3	7.47619	19.6905	4.30023	0.171407	0.0147865	2.29426	0.0145025	0.148312	0.0626347	2.80276	1.56211
3	ADAM22	5.21742	28.548	0.450699	1.944	0.980586	1.61074	0.104483	0.118502	0.358945	2.38188	1.01947
3	NEB	6.17877	14.7919	0.315914	0.851951	0.0674107	0.22932	0.113063	0.0592983	0.17975	0.97788	0.809073
3	KANK4	8.41995	14.887	0.159077	0.0727567	0.235835	0.621892	0.413679	0.0841294	0.211136	1.09659	1.76494
3	CYP26B1	4.23245	15.2224	0.384172	0.0184124	0.263693	0.343672	0.19815	0.0597887	0.0424879	1.28501	0.782157
3	MEGF10	3.10559	10.1058	0.0657157	0.0195483	0.106185	0.740315	0.594181	0.0317688	0.331557	2.59457	0.694601
3	SRPK3	4.98949	6.10017	0.221566	0.253191	0.0855412	0.322699	0.273489	0.21481	0.184826	1.71624	0.729186
3	RP11-758M4.4	12.5713	3.2756	0	0	0	0.420952	0.447463	0	0	1.66334	1.10302
3	TMEM132C	0.899673	17.8356	0.104855	0	0	0.845347	0	0	0.0195842	1.54778	0.167984
3	WIF1	1.51133	14.3321	0	0	0.0612733	0.566925	0	0.210222	0.044853	0.582697	0.193689
3	RXRG	10.7122	6.55867	0.0523491	0	0.0505143	0.671639	0	0	0	1.34666	0.114649
3	PCDHGA10	7.40084	12.8025	0.11167	0.176696	0.0763969	0.388645	0.115135	0.0986813	0.0876683	0.403306	0.484144
3	DMRT2	5.45543	8.84224	0.0723193	0.0754303	0.0275578	0.903158	0.149942	0.34601	0.0309429	0.571026	0.405793
3	SP5	12.2086	10.7127	0.0174754	0	0.0337259	1.07811	0.0855027	0.0169103	0	0.4082	0.519087
3	hsa-mir-490	6.79329	4.71722	0.0164479	0	0	1.51516	0	0	0.0309818	0.572517	0.324678
3	CTD-2545M3.8	46.4982	32.5411	0.851299	0.651141	0.164293	0.621176	0.222143	0.384427	0.320706	0.969953	0.31959
3	TNNC2	109.808	20.5157	0.500385	0.260956	0.337995	0.398313	0.39172	0.532627	0.141379	0.402443	0.18785
3	ACTN2	20.1938	47.7246	0.0356344	0.203355	0.449142	0.639475	0.20039	0.173725	0.0167803	1.24311	0.246783
3	TNNT3	26.6394	17.7376	0.217773	0.25733	0.102642	0.242834	0.0279016	0.123114	0.339778	0.594014	0
3	MYL1	434.872	43.884	0	0.0347942	0.0715951	0.0503559	0.0726038	0.0395149	0	0.287379	0.0383254
3	KLHL41	122.191	95.8241	0.106776	0.703876	0.0409827	0.0929274	0.686519	0.576669	0.074441	0.163664	0.260737
3	MYOG	192.458	161.604	0	0	0	0.277622	0.364036	0.449983	0	0.0467501	0.0654657
3	ITM2A	47.3143	0.222474	0	0.0884499	0	0.0402165	0.039551	0.0418997	0.371621	0.0682922	1.30044
3	RGS13	23.2426	0.179375	0.0730555	0	0.31891	0	0	0	0	0.00697735	0.0228338
3	LHX6	24.7915	1.01661	0.0367399	0.0112948	0.0209014	0.159406	0	0	0.0392678	0.0928408	0.193632
3	C1orf105	8.97104	2.54889	0	0	0	0.0897219	0	0	0	0.0606396	0.0566107
3	DUSP13	5.25563	1.06598	0	0	0	0.0654181	0.106181	0	0	0.0267544	0.0530951
3	MYF5	6.32991	0.473498	0	0	0	0.0687754	0	0	0	0	0
3	TAC1	13.2811	9.3984	0	0.089729	2.24247	0.108765	0.410993	0.0566367	0.102949	0.153131	0.164906
3	PREX2	10.6552	2.97181	0.443436	0.182694	0.582583	0.203882	0.0937859	0.0731266	0.268601	0.523582	1.19266
3	PITX3	5.18768	1.75841	0.184553	0	0.443626	0.228724	0.0749801	0.0868869	0	0.215082	0.575308
3	EXOC3L4	1.59258	5.64442	0.2585	0.30893	0.135486	0.0692214	0	0	0.215118	0.121877	0.20396
3	FRMPD1	2.48823	5.85798	0.0428811	0.067089	0.144563	0.166034	0.00699305	0.0345826	0.0336555	0.0718503	0.259873
3	LA16c-380H5.4	3.97585	6.24555	0	0.0754701	0	0.215991	0	0	0	0	0
3	UNC45B	2.94653	7.45399	0	0.00682026	0	0.0142785	0.0383992	0.0253143	0	0.00657385	0.0130606
3	TBX1	14.3311	1.64586	0	0	0.0329322	0.0647446	0.753143	3.20794	0.0228398	0.0171552	0.0320306
3	ZNF826P	9.51498	4.90936	0.00533447	0.704717	0.0403429	0.0925677	0.936698	0.284715	0.131096	0.254641	0.898631
3	FMO1	46.8067	2.94021	0.0227018	0.162441	0.0328585	0.0982108	1.5239	0.260439	0.053451	0.0426366	0.143026
3	SGCA	18.6203	9.40075	0.0484021	0.0274691	0.0836148	0.237659	0.669595	0.543491	0.193489	0.435573	0.272993
3	MEOX2	11.183	13.2446	0.014211	0.148223	0	0.268664	0.806558	0.0412545	0.0133841	0.128581	0.0666877
3	MYBPH	52.193	20.9939	0	0	0	0.411281	0.173346	0.285696	0	0.0395757	0.0184731
3	MYOD1	40.9665	14.2703	0.0197266	0	0.0190352	0	0.386068	0.763547	0	0	0.0370282
3	LINC00948	35.2724	11.0995	0	0	0	0.0837671	0	0	0	0.169273	0
3	HFE2	30.1684	19.1839	0.092001	0.0174545	0.0322962	0.0166317	0.0251672	0	0.0242222	0.0336115	0.0503975
3	TMEM8C	7.75414	26.0727	0.133813	0	0	0	0.277974	0.0420278	0	0.0436639	0
3	CAV3	4.68885	6.93698	0.028195	0.0517902	0	0	0.245482	0.105125	0.0265545	0.0808706	0
3	RP1-302G2.5	7.21089	17.0692	0	0	0	0.051832	0.152926	0.100816	0	0.0523694	0.0816254
3	SRL	8.74877	14.031	0.118032	0.0527627	0.0406766	0.167776	0.0164998	0.0200271	0.0317609	0.0169514	0.0316504
3	CASQ2	11.0289	13.9036	0	0	0	0.0132201	0	0.100449	0	0.0667891	0.0498786
3	LBX1	12.587	6.86047	0	0.0174874	0	0.100096	0.196878	0.0486721	0	0.0168556	0.0157357
3	LBX1-AS1	7.07635	7.03612	0	0.0290292	0	0.0537676	0.140953	0.0501795	0	0.0508237	0.0450593
3	RAPSN	7.67394	6.10422	0.0212613	0.0267211	0.0410323	0.0254923	0.114223	0.113902	0.0475236	0.0960798	0.104429
3	APOBEC2	8.2682	7.80248	0.0308667	0	0	0.0921387	0	0	0.0290707	0.124125	0.0289695
3	AC007970.1	8.22656	10.156	0	0.120737	0	0.08183	0	0	0	0	0.0467001
3	SMYD1	10.1668	9.09322	0	0	0	0.0194661	0.00784241	0.0465377	0	0	0
4	GLB1L2	0.324552	1.32684	17.3827	6.64408	10.3765	10.12	0.0116176	0	3.54713	6.34858	2.795
4	CTD-3193O13.9	0.349356	0.535476	27.0422	7.83181	11.9607	11.4822	0.081495	0.217998	1.41849	5.64809	1.57441
4	MCF2L	0.823296	2.19367	18.1341	14.3361	10.0852	7.86529	0.0751124	0.0756896	1.20735	2.05409	0.830446
4	MPZL2	0.378671	0.804768	18.8086	23.1311	17.7737	10.9096	0	0	1.02282	1.28846	1.6163
4	BRINP1	2.77616	0.376241	37.6965	25.0717	10.1141	10.5298	0.0444657	0.0752388	2.52642	3.16791	1.94495
4	RHPN1	1.19421	0.815692	28.1557	12.3081	15.6909	11.8048	0.0385591	0.0634881	1.49768	2.75987	3.50201
4	RP11-543D5.2	0.485933	0.22583	21.259	9.7471	14.5325	14.1635	0	0	2.70334	5.81375	0.178199
4	B3GAT1	0.284741	0.232769	32.7368	4.25981	6.66454	6.79947	0	0	2.63464	4.42362	0.79339
4	KLK8	0	0.151795	37.2038	36.9103	25.4375	38.7784	0	0	2.47773	3.63174	0.604753
4	WT1-AS	0.0277988	0.0170273	40.1515	21.999	18.1011	32.7441	0.0162152	0	2.1729	2.27679	0.699002
4	CD22	0.0165442	0.086844	25.9679	19.2778	16.1579	41.1216	0.0641344	0	0.945304	3.52343	0.448237
4	CTD-2147F2.1	0	0	20.3059	32.7108	31.2443	7.64006	0	0	1.12032	0.904357	1.03936
4	RP3-512B11.3	0.0785129	0.287778	12.1226	7.71996	22.6233	6.68794	0.234901	0.0387148	6.66946	2.49376	1.99012
4	TUBB4A	0.0313478	0.157086	19.4344	5.71202	8.66154	5.90584	0.0915905	0.0154572	4.62289	2.72376	4.22841
4	GPR27	0.584082	0.0596759	22.2272	8.01084	22.472	15.7467	0.255732	0.196691	5.24766	3.37174	3.03869
4	DTX1	0	0.135105	52.7852	11.3234	5.78398	24.7208	0.32107	0.0962769	1.79751	5.69482	1.06585
4	CLDN3	0.0273839	0.0286777	36.309	8.16024	3.93184	55.0669	0.0273098	0	2.41819	6.03234	3.19556
4	RGL3	0	0.198316	47.2905	23.7317	8.03655	23.6939	0.04654	0.380431	3.91651	3.67675	3.01474
4	ZDHHC8P1	0.0905799	0.202668	57.6989	36.1375	8.84345	16.0122	0.129905	0.0297741	0.604309	4.21169	1.69767
4	ENHO	0.0966536	0.23618	50.5332	11.1989	16.159	16.3357	0.160653	0.0635466	0.618491	1.2874	1.10941
4	AP3B2	0	0.058613	65.2668	5.48734	5.00289	14.6061	0.0798286	0.0710644	0.430517	5.55821	1.94219
4	C19orf81	0	0	9.60808	11.2314	3.30606	9.84717	0.0728828	0.144145	2.8059	1.85545	1.11845
4	CAMSAP3	0.0418233	0.0447406	15.3827	4.49979	4.71532	9.27888	0.020855	0	1.6298	2.67383	1.63584
4	BEX5	0	0	9.50961	6.99808	2.23827	12.8874	0	0.0800913	1.24939	2.45788	4.02694
4	CTTNBP2	0	0.0515389	12.9346	20.8114	3.44142	7.74135	0.308879	0	1.58911	1.45298	0.916609
4	CRB2	0.0565357	0.377382	25.6691	5.50997	6.05747	24.9853	0.0152714	0.0226523	2.56743	4.61535	2.76456
4	NAT8L	0.100117	0.164174	18.1287	3.03661	15.1795	18.2409	0.106086	0.043196	2.1093	7.62331	2.33673
4	GRB7	0.0793352	0.342545	10.8019	4.13383	8.08797	18.3653	0.0716879	0.0391108	0.777028	2.73506	2.75778
4	RIPK4	0.00896117	0.112202	11.3978	2.69208	7.2331	11.8581	0.0178764	0.220999	0.972234	2.62666	6.51211
4	PRSS8	0.0863813	0.0930428	32.2593	9.33607	17.1421	29.8638	0	0	0.375761	1.69991	3.44137
4	RP11-532F12.5	0.0741696	0.116077	13.7449	5.76276	10.739	14.4846	0.073969	0.106932	0.534575	1.05604	2.53099
4	CLEC18B	0.152223	0.234356	21.2407	64.6638	3.60613	41.2	0.500372	0.219124	0.780566	4.46481	1.73238
4	CLEC18A	0.0493672	0.165	11.9968	29.298	1.60145	29.0535	0.108074	0.0718993	0.740471	2.62377	0.994042
4	CLEC18C	0.0989557	0.208831	11.0607	27.6591	1.26014	30.2213	0.128219	0.0386918	0.502979	2.45418	0.832842
4	LPPR3	1.92677	0.362004	95.6209	21.9361	46.078	37.9747	0.121557	0.675172	1.80408	12.7467	2.22979
4	S100A1	1.10072	0.587561	20.128	19.7857	14.771	122.664	0.377092	0.539338	1.93796	6.37175	4.3515
4	HLA-DMB	0.430676	1.00679	21.163	47.7423	17.3965	61.19	1.81758	0	0.371884	6.52582	3.66859
4	RP11-834C11.7	0.144245	0.201414	46.9045	15.9753	12.1489	24.5392	1.19881	0.423771	0.316812	2.13597	1.72537
4	IGSF9	7.11748	1.77319	47.7575	13.3114	13.0732	34.245	0.00975651	0.0192967	0.430272	8.78833	0.977816
4	IGDCC3	9.44722	0.823215	55.8918	7.37023	14.7106	55.8637	0.100905	0.140515	0.582699	5.07715	1.0995
4	DUSP9	4.89151	0.271127	63.1106	13.6552	18.425	65.7396	0.0151864	0	0.33621	3.71568	0.787514
4	HIST1H2BH	8.69442	0.601287	8.86099	4.62108	6.37249	36.1823	0.163602	0.0808911	1.73206	12.8581	1.09839
4	SEMA5B	6.80718	0.361937	6.08787	9.37075	2.36947	26.5999	0	0	0.347033	7.68727	1.74048
4	GNG4	4.7663	0.247731	41.6259	1.33665	2.29643	23.0617	0.264073	0.086964	0.485029	11.8874	3.58764
4	FAM57B	0.756783	0.3608	65.0137	1.89783	4.46214	13.9758	0.0469475	0	0.392515	3.44252	1.56212
4	C1QL4	1.60372	0.477327	6.05603	3.96578	6.64066	16.6738	0.134684	0.0166483	0.923603	5.46566	0.56515
4	STAC2	1.01614	0.336621	7.28377	3.4609	5.53817	11.2874	0.0413634	0.0152724	1.08483	2.03976	0.853986
4	PHF21B	2.87529	0.987595	25.5676	2.43153	3.23488	6.97561	0	0.0392787	0.700999	4.76571	0.626192
4	DACT2	0.399488	1.25116	10.528	3.14593	5.40849	13.8202	0	0	0.500428	12.4914	0.944426
4	AC004540.4	1.37673	0.955986	9.75888	5.14201	19.3308	33.7408	0	0	0.219053	5.15307	2.01305
4	AC004540.5	1.03833	1.25591	13.1068	6.45591	6.72516	12.9023	0.106501	0.0596844	0.0669249	2.09316	2.56321
4	DLL1	2.42722	3.14574	4.24226	8.8028	6.26999	19.3014	0.0876255	0.108314	0.126504	2.66697	0.420212
4	PYGM	2.4759	0.465806	19.4686	3.01755	1.96729	26.7878	0.108711	0.0827272	0.0813434	2.62938	0.575053
4	KCNN1	1.13862	0.698753	10.3955	3.76292	4.09248	12.3915	0	0.00948378	0.162546	1.42863	0.27595
4	SLC30A3	0.378782	0.286186	19.031	10.2744	2.12009	17.2099	0	0	0.0895033	3.91986	0.543025
4	YBX2	1.30634	0.0801817	12.9751	9.37533	4.32313	13.9312	0.0456499	0	0.434867	1.94771	0.600021
4	TRIM71	2.43235	0.15973	14.0433	3.09759	3.45784	4.8518	0.0120088	0	0.208044	1.41881	0.380085
4	FBN3	4.32468	2.9425	23.6719	14.0379	6.0773	14.2457	0.00382408	0	0.804227	3.18358	0.283437
4	NRTN	8.92711	1.87636	21.4959	7.28419	8.06827	14.918	0.125394	0.0619995	0.633604	1.80357	0.150333
4	MEOX1	6.95958	3.3165	31.7744	13.2071	25.2769	40.5177	0.518321	0.13444	0.483557	2.1648	0.776045
4	B4GALNT3	7.7837	1.74664	18.7563	13.7944	9.66093	11.0368	0.0151483	0.0253397	3.56576	3.26107	1.39366
4	GREB1	6.85318	0.927506	12.5176	7.92648	6.95038	13.8589	0.0944286	0.00649137	0.916479	4.02082	0.629932
4	EFNA2	20.9706	1.17544	28.117	6.88204	17.0132	3.959	0.146005	0.0320847	2.85732	1.00001	0.420105
4	SFT2D3	4.25474	2.3281	19.6887	8.2896	18.9182	17.5584	5.56e-05	1.32972	1.09929	0.618204	0.000212795
4	ZNF385C	1.9246	2.30893	28.4861	12.1358	25.0531	23.0267	0.0587497	0.0498242	0.199898	1.4257	0.289713
4	FGF8	1.14818	0.823476	21.7304	9.26525	14.9942	22.5955	0	0.0287207	0.054316	1.97503	0.325646
4	HSD11B2	0.912096	0.960152	80.1058	21.818	25.324	19.0643	0.0182976	0	0.493101	1.79949	0.355626
4	C1QTNF4	1.87428	0.26327	21.6924	16.2792	25.6912	14.17	0.146249	0.185984	0.120652	1.24541	0.218185
4	CDH7	3.10084	0.350325	21.1037	28.7232	24.0473	9.72449	0	0	0.209311	0.611616	0.286086
4	UNC5B-AS1	0.539305	0.454701	25.8197	11.5253	80.7936	9.31154	0.268667	0.399685	1.08605	0.386467	0.257708
4	ECEL1	0.255513	0.254853	6.9588	3.34003	45.3129	11.9337	0	0	1.02575	1.02234	0.418983
4	DMRT3	0.558905	0.568589	21.3256	23.9339	12.375	4.08078	0.41407	0	4.33774	0.572665	0.10692
4	LMX1B	0.0325444	0.0252704	27.1171	6.5619	5.93296	11.0305	0	0	4.04763	0.618504	0.121371
4	DGKK	0	0.0296218	3.91446	16.4665	5.60572	2.17659	0	0	1.2289	0.670358	0.0675343
4	GPHA2	0	0.0488711	178.532	21.1868	15.4123	6.9467	0.0597344	0	0	0.184109	0
4	WFIKKN1	0.143742	0.185313	64.5834	13.376	7.00208	23.3416	0.195095	0.0528672	0.101068	0.610563	0.165594
4	MLXIPL	0.222523	0.0224519	56.7404	11.425	8.42112	16.9183	0.0492428	0	0.0508862	0.833219	0.116696
4	TRPM5	0.00984658	0.00934153	73.6847	13.5908	2.64175	11.6778	0	0	0.0546435	0.284168	0.0811837
4	CLDN5	0.10353	0.0435779	59.562	11.5719	2.82412	8.35212	0.0395058	0	0.0380228	0.454995	0.0947266
4	CD52	0.22346	0	10.0159	4.16569	1.09879	4.38105	0	0	0.142993	0.152637	0.498733
4	LRTM2	0.0500316	0.202988	49.988	1.7124	0.966098	6.32879	0.0124734	0	0	0.267363	0.071158
4	XKR7	0	0.0325787	36.9633	0.689718	0.817288	1.96041	0	0.0043828	0.0170629	0.15937	0.161533
4	AC124057.5	0	0	28.2593	12.3993	3.90516	10.3971	0	0	0.217528	0.0537987	0.0411319
4	HLA-DQB2	0	0.0180191	19.7214	10.1385	9.67571	2.3999	0.0286367	0	0.46343	0.156912	0.109906
4	RP11-489N22.3	0	0	16.9374	4.27389	4.67704	2.85462	0	0	1.53276	1.36e-50	0.0441175
4	RP11-449D8.1	0.0150193	0.0629155	5.62149	10.7178	7.51204	0.627732	0.0449359	0	0.156143	0.258143	0.144986
4	AC012123.1	0.104935	0.417596	11.5106	19.7424	5.62314	2.61989	0	0	0.0402894	0.17314	0.0602237
4	DPEP1	0	0.107072	7.48318	3.95192	3.88938	2.61757	0.0221834	0.0713222	0.0765642	0.142903	0.0425545
4	EPN3	0.0872134	0.11262	9.0401	7.40669	2.31548	2.34206	0.0622664	0.0675417	0.210579	0.295698	0.155617
4	AC009061.1	0.119331	0.234318	10.8482	5.0959	2.2841	2.1364	0.0148761	0	0.0715882	0.27431	0.114142
4	AMHR2	0.057335	0.0506569	8.15222	6.60311	1.69257	29.124	0	0	0.0232842	1.78975	0.44037
4	HPN	0.0147523	0.0476833	9.27327	1.54866	1.27238	57.1491	0	0	0	2.3823	0.204983
4	AC011298.2	0.1181	0.122274	2.5447	10.2764	1.0793	19.2705	0	0	0.0405119	0.945394	0.145739
4	SLIT1	0.000301834	0.219912	16.793	9.13424	2.15835	6.53253	0.00363019	9.42e-05	0.173079	1.39625	0.00716592
4	LEMD1	0.141132	0.305717	9.03255	3.42286	1.27557	13.1711	0	0	0	0.816797	0.0523414
4	SLC32A1	0.040629	0.0425486	18.1779	3.052	1.14541	10.6436	0	0	0	0.624424	0.0388623
4	ADRA2C	0.671957	0.892501	37.5477	2.03942	9.82496	7.8446	0.294207	0.0484952	1.05399	0.824546	0.428399
4	BAI1	0.511054	0.821199	40.9305	4.59978	11.0001	6.24286	0.0126277	0.0111149	0.537291	1.4345	0.560107
4	FAM107A	0.334055	0.483421	37.1137	1.73515	3.79277	3.70536	0.0412983	0.0651232	0.136052	0.459726	0.54504
4	SBK2	0.266353	0.139465	56.1238	1.70768	5.46624	3.22554	0	0.0656645	0.462603	0.691302	0.191077
4	FOXD2	0.879882	0.132752	3.21458	2.48888	3.44657	12.4918	0.0966739	0.0514761	0.450909	0.756362	0.185442
4	RP11-710C12.1	1.17281	0.350921	6.08312	4.63059	8.7328	3.50426	0.052216	0.0516352	0.68348	0.643744	0.0901456
4	SLC2A4	1.59914	0.278942	12.1596	5.79776	3.87661	3.50875	0	0.0229567	0.305393	0.490341	0.136358
4	FAM78B	0.214946	0.562932	15.2329	7.65741	3.68508	3.43519	0.146929	0.0932281	0.310809	0.858661	0.207784
4	RP11-7O14.1	0	0.326793	9.35293	13.5287	9.25546	3.87907	0	0	0.420228	0.500284	0.361642
4	TLE6	0.276323	0.153648	12.9931	9.07295	8.07902	14.5388	0	0	0.0469287	0.994044	0.644527
4	RASSF10	0	0.0592657	24.8837	7.18652	7.86429	14.4849	0	0	0.0668754	0.780308	0.362718
4	SELV	0.128623	0.192817	13.0369	5.98936	4.07631	12.7509	0	0	0.43793	0.98073	0.257223
4	MAG	0	0.0669848	9.92341	5.90423	7.96167	24.0697	0	0	0.246157	1.66932	0.156442
4	DNAAF3	0.169575	0.122957	18.3699	1.66306	2.81792	8.71035	0.0716795	0.0674092	0.198446	1.44642	0.740863
4	GYLTL1B	0.0472987	0	17.9512	1.17349	2.995	10.9192	0	0	0.13878	1.59007	0.557717
4	TMEM221	0.0903102	0.113492	6.56009	2.97038	5.72206	5.72252	0.0540395	0.089064	0.433424	1.14826	0.466738
4	GATA5	0.0268668	0.0140681	9.88474	0.885342	4.9541	9.61753	0	0	0.270777	0.729482	0.192739
4	SHISA8	0.215183	0.22535	40.2061	5.71849	14.2491	6.5464	0	0	0.0688484	0.661427	0
4	ESPN	0.334144	0.160356	26.5078	1.46794	14.3889	11.6292	0.0196915	0.0906212	0.082367	0.513045	0.378514
4	SYNE4	0.0596147	0.352322	12.3125	5.27377	9.26222	4.78839	0.0594535	0.121707	0.113357	0.734798	0.405892
4	SLC15A1	0.0561167	0.446936	13.8372	2.54118	15.5173	4.10489	0	0.0110685	0.0430912	0.356481	0.225441
4	GHRL	0.160644	0	13.6157	0.710808	19.1981	2.53448	0.143819	0.0261833	0.0469619	0.300694	0.136272
4	GALNT9	0.115725	0.0406987	23.4491	1.14312	4.64625	5.24898	0	0	0.124996	1.27942	0.055343
4	PTCHD2	0.06018	0.258158	21.9977	0.831643	2.2158	5.21519	0.00666771	0.0131871	0.112044	0.836283	0.0960478
4	DAPL1	9.44854	3.70358	49.913	193.474	1.62922	1.2952	0.215716	5.93e-06	4.54625	0	0.0529701
4	SMPX	42.7615	24.911	2.70067	17.7773	1.0599	1.01755	0	0	0.499409	0.143167	0.177752
5	CLEC11A	0.28446	7.05594	18.2678	4.20436	4.75943	5.85439	34.0601	66.7721	2.21654	1.2837	1.2454
5	KIAA1199	0.271224	8.17429	6.82664	5.10979	2.54269	5.52359	12.5927	32.7966	0.697226	1.13503	0.93429
5	FAM20A	0.276534	2.24528	6.12299	4.47587	6.3878	1.84883	29.1948	17.1292	0.848561	1.13292	0.148129
5	ITGA8	0.679557	6.42949	19.4538	76.3355	31.1788	3.29279	6.24814	9.16818	11.235	0.61307	0.241375
5	RP11-834C11.4	0.458345	6.77334	135.207	7.9038	2.60436	1.91084	17.5224	11.7023	3.07962	0.339169	4.77385
5	AC011933.1	6.861	0.678605	14.2911	3.0372	10.2093	12.6555	7.50686	4.9224	7.66e-06	8.78348	0.000728551
5	PIK3CD	0.107199	0.871349	5.67497	3.28534	2.08823	7.16054	5.53734	5.18617	2.83495	3.54636	8.89424
5	C15orf59	0.116587	0.935212	4.49596	1.31524	1.37256	9.99106	4.6017	5.37286	2.15703	2.42646	1.05339
5	RASSF2	0.0804261	1.54383	4.54947	1.34711	2.18793	2.42518	12.6091	19.5329	3.08876	5.70913	2.3664
5	PPAPDC1A	0.0921398	0.353966	4.32678	0.623543	1.06918	2.01654	5.54812	5.33334	0.587666	4.4348	8.54264
5	HLA-G	0	0.251073	1.9707	0.434876	1.58931	1.90234	0.887658	9.91324	0.707306	1.93687	3.02462
5	PINLYP	0	1.98643	14.3973	14.2967	6.30745	1.45938	7.10098	7.1551	5.36962	0.780185	1.01504
5	GSTT2	0.0477967	1.76286	5.90881	4.36773	7.80715	0.646262	1.89081	4.84645	3.71249	0.767232	0.394075
5	GSTT2B	0.0475794	1.40735	4.77731	3.25768	6.41175	0.603445	1.66077	3.51047	2.46773	0.552494	0.340706
5	FAIM3	0	3.71376	3.67178	1.6288	2.6255	1.88859	9.62405	2.88269	0.406638	0.109911	0.433204
5	DHX58	0.123192	0.680752	0.566317	1.29676	2.04685	1.2447	5.2771	4.92385	0.439725	0.40615	1.70644
5	MASP1	0.122758	1.66833	1.0594	0.659451	1.1276	0.558066	3.41916	19.5555	0.0410074	0.634391	0.750588
5	HEPH	0	2.62674	2.35549	0.447602	7.50283	0.00587902	2.62722	27.2277	0.293647	0.425322	0.281538
5	FGF14	0.0678356	0.757828	7.13444	2.67129	0.568048	14.901	4.41027	4.35241	0.368733	2.09114	0.367166
5	EPHB6	0.00791187	0.707552	1.84986	1.51136	0.326647	5.2058	10.2559	10.2253	0.529087	2.44492	0.482717
5	PODNL1	0.122478	2.22916	5.4302	1.26996	1.69544	5.53439	10.391	16.8715	0.236422	1.36275	0.829356
5	IL19	0.0338444	0.559247	2.24048	4.98902	0.34375	4.06463	7.6284	2.06532	0	0.455219	0
5	PCDHGB1	0.0405592	0.195326	3.63212	0.305516	6.28844	1.02819	0.851824	2.4	0.130475	0.201423	0.362474
5	LTC4S	4.78e-06	0.13901	8.91869	1.65957	5.22019	6.82369	1.20533	2.62363	0	0.382542	0.0200084
5	TMEM190	0	0	8.52255	1.56222	2.3007	6.0033	0.64489	0.521768	0.0564255	0.467182	0.393604
5	HCG4P7	0	0.0899478	1.37971	0.277613	6.44077	11.9392	0.36055	30.4807	2.24e-15	12.0078	17.2944
5	AMIGO2	0	14.9245	0.236353	0.0519737	0.480834	2.03853	24.4847	56.9392	7.6331	8.28081	120.582
5	KCNMA1	0.0758029	14.453	0.529148	0.186883	0.333046	1.12229	19.1089	19.001	3.92901	8.23723	21.0913
5	ARHGAP29	1.23216	18.6414	0.0738944	0.182541	0.67147	1.43191	29.9335	23.353	4.10421	13.2095	65.9197
5	FOSL1	0.294304	7.11012	0.246288	0.103871	1.24945	0.374676	28.7068	7.00319	3.0078	19.7297	26.5995
5	SPOCD1	0.0734202	5.77922	0.079276	0	1.78623	0.341972	14.9867	8.09824	3.25119	6.49856	10.3167
5	CCKAR	0	0.933893	0.144589	0.10772	0.0398633	0.164421	39.2324	11.293	5.42758	29.7988	40.4197
5	MAP6	0.0161052	1.21198	1.29888	0.456297	0.667658	5.81733	4.8824	8.92083	11.782	7.84911	11.7612
5	MICB	0	3.17139	0.485591	0.104034	0.295819	9.07716	5.11734	6.31086	2.67042	12.6303	8.20965
5	MT1P3	0	3.62892	0.10036	0.308799	0.193686	1.75453	8.75885	6.11649	10.4944	2.95218	30.8723
5	PDE1C	0.0476842	1.14609	0.189498	0.185987	0.0144559	0.770698	10.9306	7.05915	9.76466	5.08568	12.567
5	GULP1	0.571857	1.46468	0	0.851298	0	4.79852	9.71725	17.1352	3.64706	33.6311	38.7766
5	FAM198B	0.0640243	3.07968	0	1.02457	0.927327	1.12892	7.45765	14.5094	1.79695	52.0599	21.5228
5	SOD3	0	3.71724	1.39689	0.672429	0.426846	2.91885	50.1889	25.8785	1.2279	3.34701	4.80037
5	COL8A2	0.119451	17.1035	1.41356	0.591169	0.677834	4.87649	30.218	28.2822	0.548652	1.6053	1.33338
5	ITGBL1	0.0937719	13.5672	0.52533	4.22783	0.0450193	0.948949	55.2071	87.0054	3.22808	0.319176	1.88229
5	ADAM33	0.0147832	14.5849	0.0236766	0.0404106	0.0695168	0.773291	171.558	157.942	0.269658	1.6724	1.09262
5	MRGPRF	0	9.17838	0.0311096	0.0811669	0	0.866851	65.1153	55.5184	1.13722	1.54074	1.49654
5	SP100	0.023991	7.73852	0.0803223	0.641602	1.30161	0.188302	23.3858	19.354	9.33745	5.06153	21.927
5	ITGA1	0.089007	16.0884	0.0114015	0.653976	1.26991	0.166323	6.4873	5.88203	20.4998	10.901	12.7843
5	ACTA2-AS1	0.0306857	14.405	0.0603442	0.191149	0.578025	0.0154696	12.0215	12.8755	28.5354	3.42431	2.89473
5	OXTR	0.343485	8.8969	0.290358	0.849126	0.242316	0.25112	35.9711	30.2332	8.72177	3.15103	13.2493
5	TNFRSF11B	0.0435384	23.2518	0.162699	0.296256	0.24314	0.206109	11.5524	32.4725	8.46603	1.89568	29.4184
5	EDIL3	0.21356	23.9198	0	0.46705	0.135775	0	7.42032	12.4778	1.36799	5.45233	14.5624
5	PSMB9	0	1.94369	0.620809	0.568632	1.33263	0.949311	23.2634	17.1705	1.99497	0.835198	9.23533
5	IFI35	0.0282699	3.05386	0.695141	1.28791	2.19394	0.0860501	19.2109	14.9434	2.061	0.576063	6.93688
5	TRIM22	0.315144	8.87151	0.159533	0.361416	0.366302	0.0705599	37.6442	42.0907	1.5273	0.466558	14.3629
5	APOL1	0.0248257	1.34932	0.0126493	0.894533	0.308158	0.119208	21.7201	8.92543	3.24615	0.578633	15.0619
5	TM4SF1	0.0196834	5.11071	0.521585	0.355731	2.75548	0.0669602	6.03974	3.71531	18.4738	1.75459	64.6893
5	QPCT	0.242727	12.3935	0.581876	0.581142	0	0.0414909	21.7352	29.2425	15.6312	0.15007	19.3547
5	PRKCDBP	0	11.6799	0.493043	0.13797	0	0	42.2844	13.6441	10.6729	0	13.9518
5	KRT7	0.245666	12.8776	0.121111	0	0.104202	0.428059	7.4037	12.3653	2.60519	0.79892	161.185
5	IL6	0.112936	6.64049	0	0.0570965	0	0.0462085	7.75908	2.48185	2.13359	0.196715	67.8225
5	KRT17	0.0615896	5.62227	4.12e-26	0	4.45e-14	0	3.53187	2.10526	1.40051	0.156806	12.0538
5	MRVI1	0.257907	10.3842	0.120835	0.288828	1.17947	0.0973155	17.9653	20.2186	5.25917	0.302351	1.32176
5	GBP3	0.0605435	5.3885	0.0434145	0.298701	0.861634	0.0690405	14.3937	7.40018	8.89879	0.890892	2.27957
5	WISP1-OT1	0.366584	8.73214	0.0438077	0.107013	1.1187	3.26e-09	11.1909	11.6021	1.47258	0.306711	0.347256
5	SYNPO2	1.42764	4.26017	0	0.069174	0	0.0976606	14.69	19.2737	14.9354	1.64696	4.73967
5	ANXA2P1	0.746635	3.94241	0.217411	0.240103	0.0925551	0.0381755	8.391	9.46095	5.84773	3.35571	7.94587
5	RP11-498C9.13	1.51467	2.41086	1.23e-05	7.05e-05	3.09e-10	0.00130148	1.40132	11.385	5.0288	3.22359	2.04498
5	S100A3	0.212869	1.26791	0.0415042	0	0.118419	0.198746	9.95507	4.09161	5.06743	0.584201	5.81955
5	ATP10A	0.0208703	2.77187	0.0638219	0.0388269	0.133632	0.0687921	6.19825	6.7006	1.30756	0.753908	6.31977
5	CPEB2	0.0948934	1.86759	0.0128838	0.0537937	0.0174968	0.281808	13.8575	13.0963	1.92147	1.01251	3.86327
5	PAPPA	0.0592674	0.884933	0.0194529	0.0202904	0.012513	0.126183	5.06614	7.2641	2.40163	1.49477	2.75778
5	DDR2	16.992	40.2533	0.0360384	0.122031	1.5767	0.0904696	50.392	35.2151	0.734415	2.20624	1.86897
5	IFI44	13.8877	15.6572	0	0.401383	0.510142	0.0481156	10.3151	7.86376	1.02593	0.942393	5.79315
5	PRR16	20.7134	10.8229	0	0	0	0.284741	17.2384	24.6782	0.770262	2.34228	1.18716
5	FAP	7.9203	33.7341	0	0.103039	0.108505	0	51.7759	34.1003	1.04798	0.206026	9.12205
5	PAX3	12.473	27.5641	0.0981123	0.0553449	0.037986	0.232721	41.2217	22.869	0	15.023	3.87166
5	MLLT3	15.674	24.8532	0	0.0370664	0.0504153	0.241291	10.7161	9.61369	0.11292	7.08507	13.3096
5	TNFSF4	1.94797	15.4308	0.0828797	0.399836	0.129964	0.360817	37.8278	52.1549	1.19203	3.93197	3.48441
5	MME	1.88224	6.63309	0	0.49039	0.074482	0.0196944	41.5039	48.1658	0.661502	9.09464	2.96934
5	VGLL3	2.70339	6.7701	0	0.0534459	0.00988915	0.0339909	20.0906	25.4213	2.0044	3.02908	2.26354
5	DKK2	1.02531	44.045	0	0.082981	0.122628	0.0897767	115.621	79.3979	1.41642	1.55591	1.49398
5	ALDH1L2	0.236095	14.8427	0.12925	0.185354	0.152943	0.249758	30.8791	31.7629	2.188	1.5179	1.10306
5	FIBIN	2.43774	19.0861	0	0.0493584	1.58683	0.164804	13.8923	25.5751	0.133708	1.52241	1.07704
5	SRPX2	0.766327	10.6544	0.0166172	0.017332	0.946053	0	8.02753	12.0708	0.234755	1.10259	1.56872
5	SLC38A5	0.755298	15.7758	0.108653	0.0463174	0.398555	0.392848	10.5806	17.7446	0.13239	0.339114	6.91676
5	CD109	1.36616	12.5482	0	0.418045	0.0300357	0.0503311	30.9479	18.883	0.532564	0.504253	1.42798
5	AHR	1.67141	7.29302	0	0.0754617	0.00711236	0.0581052	21.0791	36.0569	0.303925	0.779685	5.49817
5	PODN	0.878583	5.95567	0.0230399	0.0558844	0.154109	0.1632	24.2971	26.2484	0.167501	0.448624	0.586061
5	PITX1	8.87355	4.16713	0.088598	0.0154014	0.0142487	0.505071	11.1265	48.503	0.013907	0.980994	0.399888
5	MAB21L1	47.5109	1.79582	0.0244428	0.0382413	0.0943444	0.48642	5.30989	5.81848	0.103592	1.13037	0.378516
5	MPPED2	14.2394	17.1375	0	0.0782787	0.140559	0.356972	1.3606	1.86753	0.043313	3.21319	1.31319
5	HSPB3	20.7879	24.5451	0	0	0.0449311	0	2.96167	3.91998	0.0438537	0.140434	1.83544
5	TWIST1	69.3311	56.4109	0.0426501	0.0667272	0.253812	0.135096	16.1236	48.3873	0.125607	0.19295	0.372557
5	DPT	4.33307	5.62113	0	0	0	0	12.6721	50.7019	0	0	0
5	FOXF2	11.7474	2.52058	0.0162449	0	0.0470266	0.161639	6.42214	10.2334	0.0152997	0.114321	0.0914784
5	CALB2	0	303.221	0.0258728	0.0505537	0	0.0514938	138.296	85.1646	0	0.101469	0.511894
5	GREM2	1.04496	36.6293	0.042599	0.0444315	0.0657696	0.00847735	56.8169	13.4217	0.377131	0.0856525	0.14393
5	LUZP2	0.960245	5.02039	0	0.390168	0.117885	0.0396343	24.3301	23.6876	0.475161	0.21636	0.0963576
5	FAM46A	2.07308	6.31785	0	0.0334574	0.0433363	0	14.0257	32.3501	0.193373	0.0322486	0.686505
5	RUNX1T1	2.8542	7.73746	0.00471375	0.159194	0	0.00469027	11.4432	11.6628	0.0141147	0.0047389	0.217903
5	ASPN	0.015582	18.5917	0.0158805	0.0331286	1.8806	0.0158015	39.7608	44.8527	0.135454	0.0715647	0.287287
5	LRRN4CL	0.471988	1.68058	0.0824624	0.157684	0.663103	0.0957268	17.6584	18.2201	0.0258881	0.0967194	0.0515959
5	LRRC15	0	4.79013	0	0.00636713	0.00589037	0.0182327	34.241	29.2788	0.0103017	0.0679162	0.103209
5	ACKR4	0.036426	5.36919	0.0278429	0.0871219	0.00895569	0	13.2959	10.0226	0.0524457	0.149288	0.0348421
5	RP11-709B3.2	0	6.32607	0	0.117054	0.216586	0.0319048	5.20854	8.11375	0.317088	1.04766	1.39936
5	ADAMTS14	0.251799	6.29063	0.101314	0.0703883	0.013024	0.0873045	5.61253	5.6622	0	0.366051	1.69889
5	XAF1	0	3.44829	0	0.0875662	0.182956	0	31.394	17.27	0.689385	0.0443965	1.01276
5	PTPLAD2	0.048293	2.74441	0.0465143	0.363675	0.0593856	0.0942293	9.16073	8.21699	0.974346	0.400887	1.45488
5	DSEL	0.23408	1.43293	0.00372758	0.101079	0.080614	0.0615255	5.43917	9.12392	1.14208	0.0614585	1.1287
5	GALNT5	0.00564896	2.36679	0	0.294237	0.0055554	0.00572849	8.61297	8.97917	0.39582	0.0926063	1.94186
5	PDCD1LG2	0	4.07514	0	0	0	0	3.93913	5.11008	0.449969	0.0997682	1.93217
5	CARD16	0	2.66674	0	0	0	0.0794363	9.76048	7.26244	0.270562	0.0710068	0.951171
5	MDFIC	0	2.53686	0	0.218872	0.111839	0.538423	21.7501	20.4946	0.443122	2.78568	9.04309
5	MKX	0.0958197	3.94369	0.0488269	0.0203699	0.0188453	0.194339	28.7141	33.4331	0.0827757	5.11505	7.22343
5	MFAP5	0	2.23604	0.0153926	0	0	0.0153161	23.2224	186.508	0.75259	0.679533	5.79205
5	SFRP4	0.0862204	1.07998	0.0120147	0	0.0679315	0.131505	8.76674	43.6855	0.0905251	0.483155	17.4141
5	PSG5	0	0.0363247	0.00706979	0.0196687	0	0	45.3006	28.8102	0.062901	0	4.37978
5	TMEM171	0	0.942959	0.462851	2.1275	0.219934	0.368529	12.1244	5.14735	0.447836	0.114569	2.39048
5	F10	0.0961604	1.01529	0.300793	0.612145	0	1.02244	13.9725	22.5119	1.54571	1.0885	0.946611
5	GRIA3	0	0.65368	0.0356573	0.537988	0.0860275	0.481882	20.3645	14.5544	0.182074	0.620066	1.00426
5	ADRA2A	0	0.235892	2.83743	0.699167	0.044304	0.657854	14.1074	17.6559	0.864832	1.08933	0.784257
5	ADRA1D	0	0.43639	2.38885	0.0276846	0.153675	0.369748	4.55833	8.68136	0.537465	0.54703	0.697518
5	CLEC3B	0.148973	0.195014	0.451621	0.220137	0.408605	0.299581	2.71141	9.77002	0.214489	0.264128	0.890631
5	FAM46C	0.00606151	0.355482	0.240928	0.103094	0.947818	0.854412	7.40526	5.31432	0.128	0.614848	0.202927
5	RN7SL56P	0.0607368	0.0225129	0.483064	0.465171	0.835444	0.213665	5.19834	2.24801	0.000567936	1.38552	0.309251
5	CFD	0.0287148	0	0.175596	0.183143	0.368419	3.59295	1.0999	7.39808	0.186597	0.424024	0.357088
5	WNT2	0	0.150246	0.0401894	0	0	0.621987	2.17844	37.4362	0.0189254	0.478943	1.34234
5	PSG4	0	0.080385	0	0	0	0	0.242038	67.1712	0.0279302	0.0679024	0.169747
5	GABRE	0	0.345091	0	0.395874	0.0379362	0	7.81362	19.0314	0.306835	0.00578321	0.093452
5	KRTAP1-5	0	0	0	0	0	0	8.77258	13.6989	0.056857	0	0.736568
5	XG	0.04831	0.158849	0	0.0724055	0	0.0122447	4.18211	6.76813	0.0144533	0.0631249	0.101994
5	OMD	0	0.104347	0	0	0	0	6.08998	4.29558	0	0	0
6	MATN2	0.18304	3.21464	1.08461	4.09873	5.23541	2.82197	0.726429	1.65467	31.7806	25.3084	30.6359
6	TSPAN2	0	3.09049	2.37923	4.97507	5.08168	5.12116	0.297736	0.694447	56.7143	12.3485	20.3876
6	SH3BGRL2	0.239946	2.18302	2.37666	4.06506	2.9939	4.23537	1.12171	1.59729	17.3815	5.27805	6.21118
6	TPD52	1.30173	3.70206	6.22565	8.51043	10.3132	10.184	2.33991	0.505265	37.7991	10.2666	31.0053
6	WWC1	0.890414	3.23579	12.9292	3.9555	5.86667	14.4125	0.688339	0.25537	6.81972	6.46884	41.8084
6	RP11-392P7.6	0.046294	0.804309	1.5976	18.9648	6.47128	3.80317	4.7299	0.292907	7.31618	6.61332	14.2994
6	FAM134B	0.373378	1.56539	1.35607	6.63549	4.29833	2.76525	1.70462	0.0983787	3.61553	1.44107	28.4356
6	HBEGF	0.306825	3.85897	1.14653	1.09923	2.24623	2.31127	0.582858	0.558511	224.528	68.0644	59.7844
6	PROM1	0.699668	10.7143	0.391214	0.935188	3.47682	8.24831	0.0690008	0.0123975	56.1507	18.2438	16.1523
6	HLA-DPA1	0	0.59373	3.2532	4.31638	2.82201	5.96999	0.818424	1.08595	7.57361	4.21701	13.0733
6	KIF21A	0	0.754656	2.16724	9.15965	2.74598	2.63799	0.640798	0.323636	6.27548	8.24313	10.9523
6	GPR143	0.0616946	0.279988	5.68705	2.63812	3.77851	11.2492	0.86708	0.117133	4.372	6.10137	12.2501
6	OCLN	0.363213	0.731921	1.73506	3.75777	2.55187	4.90183	1.09458	0.0587396	5.43944	4.14356	9.01458
6	PKP2	0.386395	1.17248	1.23769	1.98478	3.34833	6.68181	0.342778	0.0519643	7.72612	7.97112	6.78528
6	CYTL1	0	0.640669	8.35144	1.99504	0.515461	2.74921	0.264771	0.0685518	17.8477	24.3813	29.5208
6	JAKMIP2	0	0.551237	0.887706	3.86309	0.656302	1.14979	0.547826	0.0941904	0.700119	5.03631	3.53761
6	PLS1	0.601965	0.816894	0.259079	5.79965	1.08075	1.66839	0.111696	0.120609	5.14635	4.37596	15.0292
6	CHMP4C	0	0.273898	0.152315	4.14591	1.74202	2.47186	0.0745239	0.0368475	7.24251	4.01961	11.6324
6	AC011841.1	0.0909226	0.247568	0.315059	2.6289	0.804751	2.06534	0.054406	0.161402	5.25382	2.08676	4.60935
6	RAI2	0.034225	2.00045	1.72287	0.857759	3.23937	3.73328	0.312636	0.45714	14.5492	6.00467	7.02943
6	LINC00672	0.132659	1.2349	2.49369	1.22214	0.536342	5.69495	0.1764	0.377948	7.11651	4.92337	3.10175
6	WNK4	0.165026	0.752124	1.58032	0.89577	1.04037	1.46794	0.230844	0.565661	10.6682	4.44945	2.96457
6	ALPK3	0.090565	4.40411	5.79794	0.79089	0.778789	1.92669	0.146488	0.100771	6.70312	1.76345	4.9602
6	REEP1	0.855265	3.10089	1.65926	1.21297	0.487917	2.89735	0.111689	0.098767	8.27644	3.84711	2.48266
6	FZD5	0.457313	0.435381	1.44059	1.32027	0.935253	3.16721	0.196942	0.0820005	13.6924	5.42572	3.13655
6	SYT13	0.311733	1.00777	0.821887	0.389	1.17296	2.88632	0	0	2.49131	3.36757	11.0455
6	ILDR2	0.0158057	1.34358	1.34481	1.04047	1.0682	1.3662	0.0684613	0.0126937	2.05757	3.77713	5.31453
6	ICA1	0.174101	0.742657	0.440537	1.23742	1.63945	1.90876	0.0807468	0.019734	2.30794	1.90945	5.66663
6	ADAMTS16	0.0327153	0.9725	0.646231	1.73402	0.509522	0.892488	0.160598	0.5689	18.643	15.8001	8.61917
6	RERG	0.17708	2.79291	0.174207	0.483014	0.744311	2.75891	0.104862	0.471447	11.6594	7.90644	7.06316
6	KAL1	1.25327	1.1487	0.622989	0.379276	0.298627	0.89958	0.110122	0.196015	4.53424	14.6959	9.5237
6	CFI	0.0848968	6.0151	0.549947	3.55447	14.2417	0.309029	0.0507995	0.107768	5.12291	13.9654	15.7131
6	PPP2R2B	0	0.283142	2.21464	2.55957	3.90882	1.63467	1.71054	2.75859	27.0919	6.90162	15.1559
6	SYTL5	0.0740878	1.98776	1.88848	3.49213	3.70993	0.217101	4.42482	0.873662	19.5725	14.3605	10.0558
6	ITPR2	0.0636981	1.74064	0.434658	1.18808	0.590375	1.0352	1.53415	0.848197	16.6554	4.59356	7.65427
6	TLR4	0	0.444653	0.227366	0.497241	1.20216	0.366703	1.38567	0.586617	35.9525	9.13388	4.63008
6	NCEH1	0.308745	1.6925	0.350687	0.986821	0.575648	0.766218	3.2484	3.57896	6.13281	4.24038	52.8044
6	LAMA3	0.228729	1.23731	0.422951	0.314523	0.357168	0.674076	1.20141	0.968002	4.53224	1.14283	21.7726
6	F2RL1	0.0634022	3.84611	0.109728	0.424339	0.658826	1.16475	0.644246	0.736465	3.99595	18.0914	53.9173
6	LINC00511	0.233102	1.57566	0.266929	0.491368	0.342633	2.57358	0.956987	0.545654	0.986619	5.99846	19.8732
6	SQRDL	0.0810426	1.45631	0.156699	1.68042	0.105474	1.29371	6.3673	7.13859	4.31609	3.67433	22.0369
6	ITGB8	0.0438656	0.686612	0.0172968	1.75256	0.155689	1.51506	1.94972	1.52011	1.34664	4.18492	25.7386
6	SERPINB7	0	0.647609	0	0.905647	0.122219	7.51946	0.741709	13.1327	6.79595	5.04243	18.9084
6	PLBD1	0.317182	4.2329	0.748671	2.12741	0.220663	3.58309	2.57412	1.48694	9.6909	5.93596	7.59961
6	NUDT10	0.527348	0.685569	0	6.3886	1.37702	6.0485	1.07905	0.493173	5.14909	8.86872	9.72312
6	GPRC5A	0.487534	1.10598	0.733202	0.715863	1.84696	6.53425	0.61098	5.30326	3.94422	7.67111	47.9165
6	CDA	0.0457465	0.682973	3.9847	0.846564	5.54931	8.35321	1.00695	3.32955	1.36997	6.52585	20.0129
6	ADAM23	0	0.528625	1.59049	1.73168	0.877406	4.67524	0.265679	0.340258	2.92352	14.7794	7.1734
6	SLC37A1	0.146469	0.401344	2.10314	0.505631	1.70928	2.75456	0.64378	0.311758	5.22188	4.06512	5.626
6	FBXO27	0.0774805	0.49333	2.02814	0.596004	0.496828	11.5004	1.19772	0.642994	2.15989	7.88363	4.72884
6	ACP5	0	1.17352	1.1023	0.36095	1.45	6.24157	0.366809	0.372796	0.98315	2.90945	7.22099
6	SPP1	0.0710001	1.34663	0	0.478143	0.181087	4.7255	0.819643	0.114979	5.14629	203.827	492.599
6	KRT8P3	0.048116	0.41152	3.99995	0.235595	0.397003	17.9884	0.310499	1.64519	26.4971	30.9849	66.7378
6	KRT8P45	0	0.113532	0.724301	0.0384131	0.112537	3.8331	0.00800862	0.417756	5.70082	7.1356	16.8033
6	LAMC2	0.0677283	1.55397	1.42635	1.33073	0.166516	3.27148	0.268214	0.276272	4.52159	0.952105	116.75
6	CLDN1	0	0.914616	0.204123	0.138387	0.257611	1.56391	0.179772	0.0592566	39.1547	3.21755	100.147
6	DCDC2	0.191288	0.258688	0.131301	0.125962	0.0243836	2.19884	0.69371	0.155405	3.37319	1.74546	59.6349
6	LMO2	6.12905	16.4338	2.12309	1.32841	5.04255	6.02802	0.160201	0.0452561	1.50767	2.41052	4.50231
6	MYCL	6.41778	6.44976	6.30564	2.033	3.25074	9.70945	0.0816088	0.0949777	1.58878	3.21819	1.71831
6	SLC7A2	17.6023	4.06192	2.32728	5.07032	6.44658	7.14935	0.11403	0.127353	0.6068	3.46923	1.94085
6	FLVCR1-AS1	6.01476	3.8451	1.12959	2.8009	2.48731	4.52298	0.0619367	0.505894	1.47638	3.07668	3.1468
6	SRSF12	3.87435	4.3326	5.35808	7.03559	3.2995	4.47686	0.0579585	0.136469	7.32691	6.57894	3.85133
6	KIAA1671	4.46663	4.76491	7.97124	3.55017	3.47145	3.41762	0.13626	0.0107668	4.41944	3.98818	6.49418
6	IQGAP2	4.56648	16.5028	1.38183	7.21706	3.5593	1.94498	0.0308824	0.0589686	5.19022	3.67335	4.1143
6	MARK1'	9.8968	7.60918	4.24702	2.59443	2.95151	6.03691	0.722785	0.127809	3.77231	6.89638	3.462
6	PARM1	11.6317	9.59455	3.21972	0.820846	1.45764	5.64238	0.74235	0.119966	1.8489	4.25524	2.63862
6	ACHE	14.3104	3.76229	4.29211	1.07902	0.894396	6.9207	0.12769	0.113443	2.99036	6.86682	4.55203
6	CRISPLD1	7.30354	9.24381	0.874634	4.57195	0.81722	5.84401	0.134863	0.132434	1.43049	14.4392	7.02915
6	TSPAN7	2.48828	2.94277	3.0308	1.09127	1.27969	9.80011	0.0414367	0	3.23663	5.12683	5.23261
6	CASZ1	2.08176	4.47136	3.39443	1.16747	0.494268	5.20519	0.074659	0.0542485	1.99238	2.70306	1.63133
6	LIPG	3.98723	6.19746	7.71141	1.0801	4.1335	6.414	0.24051	0.103738	2.85233	6.88496	21.1315
6	SNX10	2.17774	2.96502	2.08661	5.21333	2.36236	4.16739	0.0697767	0	3.82284	2.47077	23.3732
6	CHRDL1	5.63365	1.49929	1.93914	1.68111	1.84566	5.07896	0.0180403	0.0267623	0.66968	9.76436	18.8349
6	PCOLCE2	4.72704	1.73097	0.535249	1.54654	6.20552	1.8409	0.0493821	0.190322	0.356905	4.39537	11.1588
6	S1PR5	3.86786	0.786192	0.713471	0.364307	5.90483	4.41064	0.0162707	0.0160902	12.9284	5.70138	2.53307
6	TNFAIP8L3	6.50345	0.451896	0.643957	1.29417	3.28881	0.968936	0.122955	0	4.00873	2.5422	1.17927
6	SH2D3C	4.67747	2.08846	4.67953	0.544874	0.453901	2.68685	0.0467723	0.0387076	6.80712	3.08203	1.3208
6	C20orf166-AS1	3.28807	1.39146	2.90128	0.043005	0.546829	1.60911	0.0268978	0.0149343	6.72861	1.22389	1.12368
6	EMCN	8.64606	3.7214	1.19351	1.62463	4.31498	0.374242	0.00861169	0	2.66684	6.31218	0.248145
6	TFPI2	5.58621	5.07262	0.537425	0.77649	1.94697	31.239	0.968404	1.25169	7.748	27.068	93.7211
6	FAM84B	1.47602	10.1998	2.74592	0.862639	1.81957	10.7286	0.54927	0.762977	9.96168	29.1019	38.0717
6	TUBA4A	29.9938	5.68059	2.95959	0.447822	0.441745	5.38928	0.80489	1.10864	5.60468	8.49276	83.7072
6	ARHGDIB	25.5919	14.7806	0.208891	0.899691	8.59249	1.10683	2.45043	1.6661	31.2769	24.7843	15.3872
6	GADD45G	8.46512	13.2063	0.302659	0.104383	1.5277	2.31897	1.34723	0.711935	9.52334	5.01116	1.75992
6	KIF14	3.63262	12.2208	1.19663	5.1707	0.985018	0.894212	1.22353	0.297754	4.90819	5.09192	3.19503
6	LRRN3	4.43495	28.4373	0.674583	2.25284	0.595281	1.35425	0.86076	0.264224	2.66427	3.65247	3.00955
6	DBF4P1	11.2443	17.8172	1.50099	6.95662	1.42882	2.38997	1.2937	0.481539	2.94005	5.91328	2.65374
6	SPOCK3	5.28908	5.04626	0	9.74624	0.410399	3.33016	0.219782	0	14.441	3.97953	1.10525
6	CREB5	3.11431	6.09973	0.447969	0.925006	2.91656	2.26483	0.0720003	0.780364	5.42749	8.19212	11.2556
6	KLHL13	3.35714	3.03853	0	1.58429	6.28042	1.04823	0.362977	0.253402	7.55237	5.12921	30.5558
6	PKIA	4.72955	5.56843	0.0256076	11.3507	2.48909	4.61479	0.633692	0.264401	3.5745	9.72385	7.44685
6	HSPE1-MOB4	2.90751	2.34515	1.72e-11	5.98096	1.02662	1.59019	0.233668	0.50838	0.464969	5.66499	3.5462
6	PGM5	3.64691	9.12219	0.14434	0.712589	0.948945	2.60881	0.122201	4.61438	2.02419	1.92759	9.29799
6	EGFL6	2.65249	10.6776	0.0445671	1.2411	0.122907	0.385372	0.597644	0.89212	0.90829	3.88033	2.6345
6	BCHE	4.31782	6.13773	0	0.0615558	0	1.36617	0.228885	2.80737	1.06438	4.18028	2.6595
6	CCDC181	3.96689	5.21896	0.823972	5.40859	0.27298	2.50214	0.254295	0.237909	1.0659	4.29649	2.79168
6	MYOM1	3.6149	4.82719	0.606297	1.59205	0.228505	1.20473	0.11467	0.143247	0.70449	6.8323	0.959909
6	Z95704.2	2.10977	1.78263	0.497981	5.89716	0.00128208	0.86755	0.485537	0.186901	2.32159	2.69059	2.82256
6	PKIB	0.79096	1.32574	0.0340624	1.32477	0.206878	0.678506	0.0217955	0.297161	2.62625	2.26905	10.3838
6	TMEM139	0.539058	2.9663	0.296341	0.470568	0.198854	1.26905	0.0718317	0.134818	0.666608	0.971456	13.2525
6	VCAM1	8.26558	8.38147	0.0583841	1.07121	1.704	0.0427107	0.525999	0.319741	82.9987	0.585806	47.1751
6	PALMD	2.76904	5.4684	0.111379	0.662676	0.702036	0.054609	0.346929	0.178063	18.7642	0.592404	2.5679
6	RP11-801F7.1	1.12964	1.98994	1.1e-05	1.05863	0.0764864	0.333583	1.04566	0.209451	37.9322	5.68419	7.33164
6	RP11-130L8.1	2.47063	2.05575	0.00568873	0.276707	0.184675	0.396919	1.44329	2.61e-05	1.44223	7.22038	8.93438
6	FIGN	0.782297	1.89118	0	0.571226	0.330745	0.308548	0.44113	0.221724	1.77197	5.6376	3.71009
6	CA3	10.5196	0.188887	0.101334	1.31059	0.0782257	0.241989	0.019832	0.0196114	8.30305	7.09045	29.4825
6	C12orf39	5.05935	0.435987	0.0778263	0.458729	0	0.397808	0	0.0204042	8.23511	2.13973	4.07431
6	ANKRD1	0.352296	8.35651	0	1.29199	0.103939	0.0714513	0.0878358	0.138974	1573.61	85.4214	103.578
6	NPPB	0	0.47343	0.614309	0.160184	0	0	0	0	736.827	114.202	135.682
6	MYL7	0.0569542	0.168249	0.833806	0.121092	1.61184	0.627743	0	0	460.207	6.16833	9.33803
6	AC107016.1	0	0.388997	7.2e-07	1.31e-45	0.956968	7.99e-27	7.38e-76	3.18e-05	69.9575	19.8139	62.292
6	GDF6	2.43273	1.28371	0	0	0	0.0860576	0.592432	1.17168	0.506838	16.5688	4.41037
6	RP11-138I1.4	3.10017	0.582359	2.08e-11	1.12e-21	8.76e-05	0.00293735	1.2485	4.64e-05	1.03e-09	6.37128	1.72742
6	CNTN1	0	1.28401	0	0.179744	0.367818	0.524011	1.08294	0.133895	0.489284	4.97141	6.56662
6	CDCP1	0	0.662543	0.0805672	0.0292518	0.308234	0.37081	1.67286	0.125929	0.417839	1.08903	17.9885
6	AKAP6	0.341663	11.9191	0.0817392	0.426558	0.171421	0.144751	0.236712	0.159706	0.580863	0.839804	3.42202
6	NRK	0.397755	7.3584	0	0.31403	0.196668	0.0131529	0.0948593	0.153008	0.207519	0.496194	7.4122
6	HSPB2	6.13528	4.60421	0.372382	0.111025	0.0256797	0.158879	0.46488	0.540789	6.79765	0.0673293	2.19193
6	TNMD	2.08273	36.9702	0	0.0782904	0	0	0	0	1.5993	0.690272	0.771964
6	MYOZ2	7.42296	8.44139	0	0	0	0.0136121	0.053547	0.0529514	1.72649	0.357583	0.320984
6	ITGB6	1.99468	3.5138	0	0.0161662	0	0.602154	0.164199	0.0701606	0.180941	0.532318	28.2801
6	SLN	11.6843	10.6689	0	0.0513227	0	0	0	0	0	0.0993054	5.44956
6	TRIM55	5.80412	4.87018	0	0.276132	0.0813114	0.189639	0.131487	0.154191	0.471837	0.81618	8.60216
6	GAD1	10.3684	4.74679	0.1256	0.467598	0.0916671	0.368603	0.0942018	0.0598418	0	0.995053	3.33309
6	ITGB3	0.292601	3.87396	0.198169	0.08348	0.326092	0.38965	2.04515	1.79078	56.0346	2.53745	42.6917
6	TINAGL1	0.208034	1.82006	0.0481792	0.253796	0.458294	0.47419	0.572032	2.20723	69.8402	5.31326	42.7907
6	EDN1	0.0171469	2.65765	0.122328	0.200499	0.0337259	0.0347767	1.52195	4.70107	52.5688	4.95436	15.6797
6	ITIH3	0.0641983	2.0515	0.0549214	0.110071	0.145901	0.172648	2.81008	3.47628	8.71572	5.80436	3.48017
6	GPR126	0.481675	2.48132	0	0.0378615	0	0.277179	0.0927653	1.12438	5.39421	8.38769	10.6889
6	CLSTN2	0.0883645	6.52182	0.255167	0.138288	0.193402	0.876172	0.41494	0.822712	8.2288	6.31258	11.3652
6	MYH11	0.0366466	6.10424	0.15442	0.16165	0.169555	0.185643	0.15765	0.420497	7.73463	2.03964	2.87285
6	RP11-244F12.3	0.153022	0.778515	0.176823	0.057674	0.574771	0.540378	0.790749	0.655052	5.7063	8.89923	3.76023
6	KRT80	0.0180575	0.704328	0.0104794	0.0480022	0.142131	1.03263	1.09755	1.22345	14.5333	2.55275	12.2681
6	STK32B	0	0.838157	0.188635	0.0620716	0	0.230585	0.720948	1.7449	14.2475	5.39403	6.09153
6	EGF	0.0641495	0.808787	0	0.17668	0.0188258	0.411468	0.538404	1.40767	16.4316	5.56056	3.64933
6	BHLHE41	0.181417	0.799221	0.0370368	0.0289725	0.116151	1.07117	2.64569	1.96973	2.1018	3.74698	11.5404
6	ULBP1	0.1054	1.37103	0.0678438	0.0707622	0.0763771	0.866325	0.763467	2.52752	1.7465	6.10441	4.11757
6	ULBP2	0	0.92011	0.0263362	0.0274691	0.203306	0.235845	0.914879	1.63101	3.36092	3.68909	6.2667
6	DOCK2	0.00616263	0.396433	0.00940597	0	0.0698529	0.234401	4.39227	0.739977	1.96016	1.94643	9.5743
6	TNFRSF10A	0	0.228671	0.0130905	0.0819215	0.0126317	0.802884	1.10163	0.392682	2.02635	1.82196	5.49585
6	SLITRK4	0.118309	1.81604	0	1.44869	0.247663	0.0470441	0.028448	0.0337785	24.0132	0.142029	6.02997
6	NCF2	0.0482305	0.481383	0.125099	0.602252	0.312077	0	0.0962058	0.163089	12.2926	0.446666	6.87006
6	HSPB8	0	1.64705	0.231342	0.379176	0	0.0328842	0.0808498	0.367773	56.1077	1.16288	28.5517
6	CCDC81	0.0889067	0.826791	0.159606	0.407624	0.0960999	0.242247	0.269006	0.436625	16.4425	1.62764	3.57861
6	IL18	0	0.274486	0.836166	0.486624	0.0971186	0.0648598	0.209155	0.270757	13.6187	1.06473	4.11131
6	THBD	0.00848375	5.7039	0.207511	0.0541093	1.10965	0.258096	0.0592256	0.00836669	34.7225	1.76456	0.876402
6	RP11-553A10.1	0.16826	1.1303	0	0	0.123665	0.125705	0.0423968	0	20.6088	7.36839	2.22199
6	MMP10	0	0.145363	0.0611489	0.0632352	0.0672911	0	0.0197755	0.0195556	6.45225	1.8547	0.579418
6	MYOCD	0	0.3408	0.0628806	0.031829	0.0729465	0.134301	0.00410647	0.227306	5.84454	2.89802	1.95151
6	GPR183	0.164046	0.300643	0	0.108988	0.100831	0	0	0.0202228	9.76255	1.4707	1.51028
6	RP11-149I23.3	0.140847	0.0737509	0.0717728	0.323418	0.365927	0.285661	0.127887	0.195917	3.65022	0.249853	6.80147
6	PCDH20	0	0.0916869	0	0.255932	0	0.414322	0	0	2.15692	0.261636	7.33453
6	CST6	0	0.288591	0.0468084	0.0488219	0.0451679	0.512327	0.274825	1.49473	1.49888	0.376465	19.6812
6	TACSTD2	0	1.07684	0.0343593	0	0	0.222223	0.285789	0.448852	2.28139	0.414512	33.8921
6	PLEK2	0	0.375959	0	0	0	0.106998	0.230465	0.280186	1.86556	0.675836	16.0037
6	PDGFB	0.488467	0.57417	0.0911394	0.0423997	0.0948331	0.434797	0.059649	0.00983092	12.688	0.868173	23.0272
6	EDN2	0.119288	1.11409	0.0572651	0	0.228375	0.170914	0	0.0554098	12.4129	0.981117	13.2193
6	DAPP1	0.0932191	0.431304	0.072138	0.164971	0.0476026	0.0598215	0	0	6.93707	1.25014	7.58213
6	KRT8P10	0	0.0126146	0.261894	0.0384131	0.0651531	1.26996	0.0560603	0.0791954	1.66569	2.33259	5.39485
6	HKDC1	0	0.0592641	0.060421	0.362968	0.0268458	0.649739	0.00942407	0.0745541	0.904553	1.54827	9.59194
6	CARD11	1.03001	0.334059	0.103827	0.00848736	0.189153	0.283414	0	0.00787419	1.81735	0.922448	5.12718
6	LCP1	0.312021	0.86695	0.0244995	0.121227	0.443578	0.575595	0.163149	0.0877034	2.94919	2.39791	8.50944
6	GRB14	0.240604	1.54129	0	0.0258218	0	1.24772	0.0701291	0.101568	1.31561	2.29489	6.0728
6	KRTAP2-3	0	0.0429491	0	0	0	0	4.09687	3.66032	1.93873	0.546261	114.86
6	TNFSF10	0	0.289273	0	0.0950848	0	0.28561	0.081985	0.0424683	0.343259	12.705	199.314
6	MMP7	0	1.29802	0	0	0	0.0942682	0	0.0611177	0.535366	0.285737	838.022
6	CLEC3A	0	0.0188984	0.0183912	0	0	0.036606	0	0.0355999	0	3.14197	12.3873
6	CXCL6	0	0.127497	0	0	0	0.205766	0.0624154	0.260215	0.0600724	1.2474	36.8681
6	CXCL5	0	0.014384	0.0139982	0	0	0.055714	0.0273959	0.0406368	0.0922862	0.6755	85.8493
6	KRTAP3-1	0	0.061769	0	0	0	0	0	0	0	0.84609	31.877
6	HNF1B	0	0.154298	0.0358141	0.0337419	0	0.140687	0.0350458	0.023104	0.517197	0.443275	42.0449
6	NPFFR2	0	0.0311724	0	0	0	0.117768	0	0	0.240429	0.956537	17.5365
6	LINC00973	0	0.151795	0.110793	0.0770392	0.178183	0.0367469	0.144555	0.0357367	0.0347821	0.371279	27.3822
6	UBD	0	0.302263	0	0	0.0315385	0	0	0	0	0.361442	30.6138
6	BIRC3	0.0450393	0.267785	0.0136724	0.198842	0.0146859	0.025024	0.0813354	0.129165	0.3454	0.602005	8.26689
6	KCNJ16	0	0.0396369	0.0602425	0.360706	0.0388002	0.0993718	0	0	0.294128	0.760182	12.9789
6	UGT2B7	0	0.0223545	0	0.0226906	0	0	0	0	0.246914	0.227	20.6764
6	C14orf105	0	0.0118451	0	0.105356	0.0111234	0	0	0	0.567466	0.206531	10.3401
6	ZBED2	0	0.0947816	0	0.128276	0	0.0152966	0.0150434	0.0297522	0.535713	0.0463657	13.7646
6	CXCL1	0	0.299508	0	0	0	0.0644495	0.221839	0.288932	0.18301	0.29303	129.334
6	IL8	0	0.235527	0	0.0434673	0	0	0.0611708	0.262127	0.156999	0.0691729	55.2628
6	PDZK1IP1	0	0.388369	0	0	0	0	0.0504552	0	0.118659	0	105.962
6	C4orf26	0.0622466	0.0194806	0.0379163	0.140654	0	0.20012	0.0185514	0.0541397	0.017855	0.228637	42.5803
6	SAA1	0.119585	0	0.0577684	0	0	0.114961	0.119261	0.111801	0	0	99.4903
6	CLEC4E	0	0	0	0	0	0	0	0	0	0.0710188	64.5333
6	SAA2	0.0341093	0.0357209	0	0	0	0	0	0	0	0.0698964	55.9376
7	XIST	0.0503626	3.11e-09	84.6535	0.137187	0.0498563	66.8642	77.6701	0.00178357	0.0573914	155.603	50.5435
7	F11R	0.00720987	0.918732	23.8069	8.08576	15.7218	28.0093	0.266286	0.0925172	4.1289	3.40405	18.0282
7	LRRN4	0.0129494	0.244101	24.8112	10.1312	12.1746	39.1193	0	0	7.08484	4.40493	14.4672
7	TCEAL5	0	0.484464	16.76	19.9873	8.07163	18.4017	0.11906	0.0294338	3.09394	10.0301	6.20915
7	LLGL2	0.394666	0.404952	16.5815	6.30702	8.65618	16.929	0.3299	0.163883	5.85722	7.77036	5.77013
7	RP11-433O3.1	0.207484	0.325932	12.8096	6.44298	4.48935	18.9755	0.20693	0	3.90433	3.24216	11.4619
7	MT1F	0	0	9.27	13.8668	2.9088	18.6132	0.352699	0	20.114	5.8377	23.6489
7	CLDN7	0	0.327079	10.8753	10.2898	2.80678	40.9904	0.829976	1.25313	0.744543	3.29943	16.6272
7	AF131215.2	0	0.0188276	4.59898	4.05149	2.51062	4.35729	0.304802	1.45387	2.76104	5.2498	3.09536
7	AF131215.9	0.0173087	0.0362529	4.92164	3.44064	2.68948	3.686	0.397023	1.29731	2.20965	5.60407	2.89731
7	FBXL21	0.293062	2.12594	10.9615	15.5207	13.012	13.5824	0.0452713	0.0263425	0.866554	17.9329	7.57487
7	KIF5C	0.0712993	0.412295	5.27411	3.19637	3.26621	16.3522	0.0215441	0.0497107	1.67372	23.3691	13.8029
7	DPYSL5	0.108717	1.84017	47.0473	2.66293	5.15796	53.6971	0	0	0.543697	33.1562	2.47743
7	WNT4	0.0271987	0.48444	10.2398	2.67864	22.8735	42.278	0.0271252	0.031011	0.326978	15.8799	3.59339
7	FXYD7	0.244801	0.0512735	18.4767	4.07703	2.53003	46.131	0.111412	0.158457	0.105221	18.3093	17.139
7	LHX1	0	0.0265761	4.59527	3.19703	5.15245	48.0131	0	0	0.247002	15.1235	4.50921
7	RP11-445F12.1	0	0	2.91165	3.41745	4.83337	15.4914	0.0237794	0	0.166715	6.22628	3.94498
7	DHRS2	0.0134334	0.154658	1.37292	5.10896	1.29622	39.5919	0	0	0.445446	6.87655	4.65199
7	RPRM	0.35547	0.124088	5.69987	0.201527	2.81997	5.02261	0	0	0.591413	15.7825	9.11233
7	KIF5A	0.123468	0.119098	4.18785	0.521734	0.90062	7.28997	0.191019	0.129865	0.555151	17.6653	3.21187
7	LY6H	0	0.0394575	4.5207	0.413359	1.34654	14.8716	0	0	0.434073	9.85722	2.81319
7	ABCA3	0.298725	2.07983	5.61109	2.54552	2.48543	7.0895	0.116879	0.121719	8.58208	3.67878	5.451
7	PPM1L	0.325197	0.900838	4.41904	2.93611	2.94842	2.64277	0.255485	0.117782	4.9642	8.39714	4.2383
7	GBX2	0.346437	0.556106	7.83142	1.26323	4.92955	11.8449	0	0	13.7573	5.62472	1.85473
7	NPM2	0.129901	0.410952	3.46465	1.35942	4.72697	12.7988	0.381284	0.777835	3.54985	7.22676	4.16844
7	SP6	0.0275511	0.313082	2.13276	0.828172	4.74858	15.8379	0.164889	0.181173	1.75651	4.19546	3.43144
7	NRG3	0	0	14.472	3.31426	9.64433	3.4744	0	0	9.50636	4.64296	0.767428
7	LRRN2	0	0.147799	4.65747	1.87883	5.72655	2.32883	0.0324798	0.0107054	10.5482	1.53911	1.57456
7	RP6-65G23.3	0	0.348239	5.22969	5.11436	5.28998	3.47125	0	0	2.29936	2.34846	3.93342
7	AC003092.1	0.0545518	0.0571292	3.0915	10.9714	2.13693	1.75116	0.0467906	0	1.23274	2.05745	4.90656
7	GLDC	0.150268	0.0544487	1.6543	1.37674	4.05247	4.7313	0.183918	0.0902328	0.809696	1.75529	12.3956
7	RIC3	0.0198367	0.111207	10.0842	4.72599	1.07823	3.88648	0.0131887	0.0442251	3.69304	5.19811	4.51937
7	FGF12	0.0849168	0.100627	6.92629	1.56953	0.755296	4.47444	0	0.0129235	4.3961	1.22147	1.8133
7	GATA4	0.0102108	0.0401844	1.86803	6.20116	1.03497	12.0518	0	0	1.25336	1.53035	1.55534
7	RBP7	0.164432	0.401803	1.19483	1.4566	0.323419	5.07589	0.382638	0.162164	32.2503	5.57988	13.3256
7	ESAM	0.0895382	0.111112	1.07648	1.23043	0.623771	19.6237	0.25202	0.115114	18.6183	3.50642	2.12995
7	SHISA9	0.00431903	0.023896	10.2956	0.508809	1.55936	2.48855	0.471435	0.115304	16.9427	0.733962	9.82568
7	SDR42E1	0	0.130149	1.84104	4.75671	0.276824	1.53259	1.18067	0.160011	6.70732	0.533717	3.2413
7	ASPHD1	0.123519	0.606213	43.625	1.52433	2.00165	4.99606	0.685779	0.694898	4.13836	8.25758	12.8777
7	KIAA0408	0.0283935	0.879439	14.5693	0.748186	0.323508	1.95201	1.99965	0.796342	2.00416	5.76153	8.99764
7	MMP24	0.0354797	0.420087	43.9848	0.168265	0.110727	1.56669	0.537703	0.694339	4.64898	4.06669	31.3806
7	EEF1A2	0.697989	0.178278	32.697	0.241289	0.781306	9.60541	0.0994406	0.298715	4.92419	9.96746	23.0656
7	CLDN6	0.0400917	0.746668	93.6158	0.24361	0.148731	18.7496	0.101579	0.12839	2.71557	6.57253	6.06044
7	OLFM1	0	0.474968	45.2629	0.675753	1.05545	3.91717	0.0782361	0.150746	5.22831	2.86505	5.31585
7	CAMK2N2	3.38e-14	0.05807	26.9142	0.321743	0.400458	4.74047	0.167968	0.132707	1.63532	3.4704	2.57655
7	ATCAY	0	0.0843218	21.6559	0.679725	0.344884	1.54802	0	0	0.778764	4.80455	4.34905
7	SST	0.0564073	0	17.1889	0.359765	0.0554731	40.3843	0	0.111258	0.162429	9.01596	22.6069
7	CACNG7	0	0.06491	65.6812	0.0137857	0	4.71465	0.0129336	0.113576	0	7.82665	5.44967
7	IGLON5	0	0	19.2293	1.52859	1.2629	13.0157	0	0	0.96298	11.1976	4.07522
7	CRTAC1	0	0.0375185	28.1187	2.31906	0.296622	24.4732	0	0	1.28741	5.66208	2.94764
7	NMU	0	0.144864	1.92491	1.4521	0.21034	45.9518	0	0	0.533071	9.11114	3.64751
7	DNER	0.245943	0.0559919	24.749	9.50266	0.0210321	10.746	0.0426569	0.0105456	0.42082	2.5747	0.879623
7	MYH14	0.00581937	0.149339	7.43291	0.923453	0.0638048	7.34057	0	0.00851158	2.0109	4.02032	1.27977
7	TCEAL2	0	0.0764875	8.94889	0.437934	0.111088	9.41531	0.064368	0	3.2852	1.59103	1.36407
7	FBXL16	0.0154451	0.0577411	21.1523	0.36129	0.0733577	7.02904	0.0392054	0.0869893	0.840467	1.24373	2.63978
7	ESRP2	0.0688798	0.127918	5.96556	0.741386	0.0214193	6.57242	0.127893	0.067121	0.356615	0.886431	6.16179
7	RMST	0	0.586506	0.270733	3.34858	1.8196	24.7345	0	0	0.428943	25.715	1.19272
7	RNF212	0	0.136277	0.544089	1.28171	1.0831	23.7188	0.306781	0.427051	1.98138	10.4001	2.71492
7	RP11-357H14.17	0	0.201218	0.102592	0.787801	3.08827	12.7451	0.164246	0.541397	6.75567	8.15674	5.32977
7	AC092159.2	7.07e-69	0.380831	0.463338	0.495861	8.67528	4.92523	0.0363389	0.0356072	4.1547	3.06831	1.07868
7	TEKT4P2	0	0.079766	0	2.49312	0.0157264	13.1844	0	2.14389	1.50293	8.48771	4.97559
7	AC145212.1	0	0.0664362	0	0.977815	0.00779854	7.62068	0	2.40088	0.550568	5.08077	2.57892
7	DUSP26	0.0762382	0.716901	0.21367	0.222862	0.656033	3.40321	0.0528221	0	1.82944	5.22241	0.82491
7	MAGEL2	1.61e-05	1.01277	0.0285934	0.174463	0.84139	3.23813	0	1.6e-05	0.462557	5.22309	1.98344
7	H19	0.0590337	0.259268	0.147632	0.277714	0.0580577	8.37606	0	0	1.32135	2.2327	5.48873
7	CGN	0.0186402	0.306745	0.748419	0.475216	0.759975	5.14673	0.0373821	0.0135057	1.97345	1.71984	3.6091
7	RP11-544M22.13	0	0.284283	0.48275	1.27377	0.217724	5.3521	2.26e-09	7.39e-16	0.789236	1.07992	2.10063
7	TMEM217	0.169976	0.26106	0.314417	0.589668	0.934684	1.78727	0.318478	0.96784	1.42554	6.79019	11.6573
7	KRT8P33	0.0244973	0.333512	0.738597	0.364569	0.132504	2.41384	0.342035	0.674448	2.66687	4.45313	7.69549
7	C8orf47	0	0.0612528	0.648677	0.644036	0.443525	0.919102	0.149725	0.645534	2.2421	1.41976	9.08951
7	RNF144B	0.231407	0.355208	0.126985	0.323806	0.129342	0.505962	0.372783	0.643582	1.14945	2.22588	14.4798
7	SERPINI1	0.041401	0.195862	0.0747338	1.27873	0.122271	1.42989	0.299631	0.145596	0.900746	1.86839	6.47758
7	SLC44A5	0.0237359	0.604072	1.95256	0.684596	0.0176002	1.47878	0.140821	0.0727091	3.81823	6.19118	4.84239
7	MYO5B	0.0589643	2.16499	0.377386	0.344751	0.129554	2.63331	0.154149	0.0253184	4.05079	2.28686	11.7449
7	MAOA	0.216644	0.527997	0.00884871	0.932966	0.01708	0.942442	0.550215	0.077064	6.75129	3.67889	1.7554
7	KRT18P17	0.109022	0.42339	0.138888	0.255924	0.0938142	1.60768	0.0543634	0.250874	9.5454	8.24276	8.68009
7	KRT18P11	0	0.270315	0	0.158852	0.200404	1.01946	0.027097	0.160773	8.07256	5.18264	9.75107
7	KRT18P15	0	0.410029	0.0963179	0.110029	0.172607	0.538518	0.0134645	0.115395	5.95556	3.63119	8.25934
7	KRT18P29	0	0.283333	0.0841221	0.155984	0.229992	0.753326	0.0685979	0.0949688	4.31085	4.59736	5.24044
7	HERC5	2.50662	0.542396	0.0373486	0.897223	0.256087	3.95879	0.566116	0.0766354	0.209582	7.37816	3.18649
7	SUSD4	1.20074	1.11376	0.202121	0.138428	0.16383	8.29519	0	0	0.191355	2.13561	4.30453
7	POU3F3	3.51338	0.139816	0.00716137	0	0	39.3445	0.00700774	0	0.00674468	7.12758	8.88542
7	LIN28B	4.67329	0.351472	0.0387221	0	0	9.40755	0	0.006245	0.00607817	9.92682	2.00487
7	LINC01158	3.00207	0.0601393	0	0	0	9.98367	0	0	0	2.90483	2.93027
7	HOXB13	0	0.0315893	0	0	0	14.6074	0	1.13178	0	19.3913	6.9615
7	TMEM255A	0.0363239	0.0253597	0.0123393	0.0386122	0	1.0543	0.0500221	1.14959	0.105833	5.87166	8.30855
7	PCDHGB4	9.07e-08	0.545347	0.427605	0.173833	0.110699	16.3044	0.918087	0.215479	0.423855	5.67087	7.28428
7	SOX2	0.0697215	0.665829	0.014211	0.0148223	0.0539159	13.6737	0.088525	0	0.0133841	31.9739	7.90916
7	HOXC13	0	0.0149802	0	0.0152055	0.16881	17.3335	0	0.0846419	0.192222	16.165	5.66449
7	FOXA1	0.0194297	0.156908	0.0198008	0	0.0191064	13.252	0.121473	0.0191627	0	14.2127	12.8976
7	PAX6	0.211514	0.365887	0.188554	0.406791	0.118864	2.35454	0.0853748	0.139064	0.173772	4.64233	15.6094
7	TPTEP1	0	0.0910614	0.208525	0.310197	0.0106999	1.85601	0.0402766	0.0652584	0.495176	10.8298	9.08855
7	RP11-389K14.3	0	0.144153	0	0.219482	0.236897	2.72294	0.0343193	0	0.429402	2.64597	8.73998
7	OR12D2	0	0.0353405	0	0.0717441	0	2.2586	0	0	0	3.07727	5.77788
7	DSC3	0	0.494534	0	0.0289848	0.0098707	2.10099	0	0	0.144965	6.37883	6.78989
7	ABCB1	0	0.72348	0	0	0	1.39881	0.00952186	0	0.125556	2.1395	7.86508
7	C19orf33	0.075434	0.156346	0	0.240597	0.148408	2.8693	0.0692538	0.0684835	0.486553	0.270607	44.02
7	C15orf48	0	0.099744	0.226969	0.202491	0.281119	3.30026	0.0474924	0.0687568	0.0457098	0.683114	33.3307
7	MAL	0	0	0	0	0	6.19225	0	0	0.149258	1.23641	76.8046
7	TSPAN1	0.021585	0.503289	0.461352	1.49974	0.768296	2.24115	0.193754	0.13525	0.416384	1.36273	13.2737
7	FXYD2	0.0922282	0.395264	0.232146	1.12436	0.494909	1.46748	0	0	0.785642	1.10071	38.2681
7	SPNS2	0.128634	0.175787	0.653448	0.629957	0.56438	0.710483	0.098319	0.0960695	0.888165	1.09195	43.9719
7	ELOVL7	0.0455371	0.0286103	0.726247	0.513177	0.283539	2.34808	0.0454143	0.00897533	0.306379	0.718627	5.37728
7	HOGA1	0.00435908	0.119599	0.455509	1.02337	0.1903	0.71204	0.048252	0.0318958	0.505952	0.354331	8.63526
7	ELF3	0.185616	0.517628	2.17113	0.320598	0.283192	4.51584	0.0417352	0.041271	0.15758	1.70396	19.9025
7	TVP23A	0.110669	0.394986	3.17976	0.254465	0.304005	5.43059	0.111747	0.0871972	0.778847	4.3413	3.02178
7	C12orf68	0.0148719	0.186894	0.909408	0.300367	0.13163	7.52556	0.148317	0.102667	0.999242	5.01319	10.1568
7	MUC3A	0	0.0517272	4.417	0.23269	0.0102701	2.46578	0	0	0.18146	1.81885	6.82461
7	TMEM178B	0.049526	0.162513	5.22583	0.0561558	0.129882	1.11831	0	0.0195371	0.408828	1.25507	5.53626
7	CALCB	0	0.017409	1.54208	0.0876441	0.463892	61.6673	0.0165786	0	0.0784989	3.85714	5.6486
7	ST14	0.0423353	0.154734	1.37534	0	0.106558	16.928	0.0293379	0	0.239521	1.76617	11.358
7	CALCA	0	0	0.271606	0	0	10.6424	0	0	0.0393171	0.936763	8.95321
7	CRB3	0	0.10766	0.675866	0.3188	0.149527	7.85603	0	0.054481	0.277744	0.338166	8.12919
7	DENND1C	0	0.0769877	0.81417	0.160153	0.0700785	5.64456	0	0	0.700209	0.448979	3.62797
