# Supplementary material for: High-risk blastemal Wilms tumor can be modeled by 3D spheroid cultures in vitro
Source: Oncogene. 2019 Sep 27;39(4):849–61. doi: 10.1038/s41388-019-1027-8 (PMC6976522; doi:10.1038/s41388-019-1027-8)
Supplement: Supplementary file 7 — Supplementary table S3 [file 41388_2019_1027_MOESM7_ESM.xlsx]

## Sheet: genes
Differentially expressed genes in spheroids vs adherent cultures
gene	locus	value_sph	value_adh	log2(fold_change)	test_stat	p_value	q_value	significant
CLDN5	22:19510546-19515068	15.8178	0.0632727	-7.96575	-4.25498	0.00215	0.0463354	yes
MLXIPL	7:73007523-73038873	17.2358	0.07566	-7.83167	-2.60835	5e-05	0.00323652	yes
LRTM2	12:1901122-2032033	10.7557	0.0653376	-7.36297	-1.4564	0.00015	0.00773475	yes
GRIK3	1:37261127-37499730	2.78486	0.018216	-7.25625	-0.954299	0.0017	0.0405644	yes
HPN	19:35531409-35598141	12.3286	0.0819708	-7.23268	-2.28939	0.0004	0.0154368	yes
TMEM145	19:42817476-42829214	9.27104	0.0752889	-6.94415	-1.81667	0.0004	0.0154368	yes
GALNT9	12:132680923-132905935	6.64402	0.0820387	-6.33961	-2.17334	5e-05	0.00323652	yes
C1QTNF4	11:47611215-47616211	15.0589	0.197618	-6.25176	-3.65507	5e-05	0.00323652	yes
DUSP9	X:152907945-152916781	30.4037	0.477008	-5.99409	-3.64015	0.00035	0.0138889	yes
CDH7	18:63417487-63548638	17.5725	0.319019	-5.78353	-3.46012	5e-05	0.00323652	yes
AMHR2	12:53817638-53825318	7.99899	0.167487	-5.5777	-1.87531	0.0001	0.00570437	yes
SBK2	19:56041099-56048456	13.0683	0.287958	-5.50407	-2.75449	5e-05	0.00323652	yes
ESPN	1:6484847-6580121	9.87411	0.240157	-5.3616	-0.603012	0.0003	0.0125027	yes
KCNC1	11:17756358-17804602	3.32247	0.0821911	-5.33713	-2.43245	5e-05	0.00323652	yes
HSD11B2	16:67464554-67471456	31.3952	0.781733	-5.32772	-3.22819	0.0008	0.0243387	yes
CAMKV	3:49895420-49907655	3.58144	0.0905042	-5.30641	-1.43834	5e-05	0.00323652	yes
CD22	19:35810163-35838258	18.2043	0.468928	-5.27877	-1.93301	5e-05	0.00323652	yes
PTCHD2	1:11539222-11597641	5.67761	0.153333	-5.21054	-2.39301	0.00075	0.023165	yes
RP11-449D8.1	18:22208145-22242162	3.49066	0.0958875	-5.18601	-2.38684	0.00015	0.00773475	yes
PRKCG	19:54382443-54410906	4.03193	0.117227	-5.10409	-1.68792	0.00145	0.0363576	yes
SCUBE1	22:43593288-43739394	6.33037	0.187914	-5.07415	-2.30989	5e-05	0.00323652	yes
FGF8	10:103529898-103535854	12.4833	0.389641	-5.00171	-2.44459	0.00195	0.0441629	yes
IGDCC3	15:65619464-65670378	27.5629	0.880118	-4.96889	-3.23732	5e-05	0.00323652	yes
SLC8A2	19:47931273-47975425	2.58867	0.0828938	-4.9648	-1.13448	0.00135	0.034905	yes
MAPK8IP2	22:51007289-51052409	17.5286	0.564116	-4.95758	-1.49968	0.00175	0.0411656	yes
TLE6	19:2977443-2995177	8.07887	0.268878	-4.90913	-1.82796	0.0001	0.00570437	yes
PYGM	11:64513860-64527769	10.064	0.343531	-4.87261	-2.22835	0.00185	0.0429097	yes
GATA5	20:61038552-61051026	4.71919	0.171933	-4.77862	-2.36651	0.0001	0.00570437	yes
SLC30A3	2:27476551-27504367	8.42942	0.308872	-4.77035	-2.41772	5e-05	0.00323652	yes
LRRC10B	11:61276271-61278482	3.4339	0.128633	-4.73852	-2.50757	0.00015	0.00773475	yes
PTPN5	11:18714668-18814268	0.841805	0.0315565	-4.73748	-0.604426	0.0008	0.0243387	yes
ZDHHC8P1	22:23732792-23744913	20.9158	0.786353	-4.73328	-2.62975	0.0018	0.0421246	yes
CHRNB4	15:78916460-79027837	0.745687	0.0284218	-4.7135	-0.811552	0.0005	0.0181451	yes
ENHO	9:34521037-34524239	17.9033	0.686714	-4.70437	-2.76463	0.0001	0.00570437	yes
ABCC8	11:17414431-17498449	1.80321	0.0710867	-4.66484	-0.530619	5e-05	0.00323652	yes
TMEM100	17:53796987-53809482	84.6899	3.39378	-4.64122	-2.93984	5e-05	0.00323652	yes
LPPR3	19:812517-821967	37.2086	1.51354	-4.61963	-2.79169	5e-05	0.00323652	yes
CNTFR	9:34551429-34590121	68.9689	2.87713	-4.58324	-3.59399	5e-05	0.00323652	yes
CLEC18B	16:74442528-74455368	13.3518	0.559745	-4.57612	-2.51842	0.0019	0.0436809	yes
APC2	19:1446299-1479555	7.76994	0.334261	-4.53885	-1.55371	0.0005	0.0181451	yes
MMP23B	1:1567473-1590473	7.52732	0.327869	-4.52094	-0.715158	5e-05	0.00323652	yes
FAM57B	16:30034654-30064299	16.2222	0.769989	-4.39699	-2.34763	5e-05	0.00323652	yes
HMCN2	9:133259835-133309510	1.06983	0.0513029	-4.38219	-1.21928	0.0021	0.0461292	yes
ATOH7	10:69990385-69991871	2.35814	0.11328	-4.37969	-2.29616	0.00185	0.0429097	yes
TRIM71	3:32859509-32939318	5.36213	0.261266	-4.35921	-2.7248	0.0001	0.00570437	yes
ECEL1	2:233344536-233352538	12.5603	0.613492	-4.35568	-2.21805	5e-05	0.00323652	yes
FAM107A	3:58549843-58652575	8.05774	0.398612	-4.33732	-2.32363	0.00025	0.0110765	yes
RP11-923I11.7	12:52214242-52216199	6.91613	0.344993	-4.32533	-2.17944	0.00055	0.0193443	yes
EXOC3L1	16:67218268-67224107	2.09724	0.106378	-4.30122	-1.63551	5e-05	0.00323652	yes
IGSF9	1:159896828-159915386	21.7905	1.10656	-4.29955	-3.01899	0.0004	0.0154368	yes
SLC2A4	17:7184985-7197934	5.15417	0.270769	-4.25061	-1.99142	0.0011	0.0304695	yes
NECAB2	16:84002236-84036381	5.20997	0.279695	-4.21935	-2.12764	0.0021	0.0461292	yes
YBX2	17:7184985-7197934	7.41347	0.405901	-4.19095	-1.53648	0.00035	0.0138889	yes
DNER	2:230222344-230579274	8.48953	0.472326	-4.16783	-2.38989	5e-05	0.00323652	yes
ST8SIA5	18:44259080-44340307	5.30422	0.304072	-4.12465	-1.96735	5e-05	0.00323652	yes
BAI1	8:143530790-143626370	11.6355	0.675896	-4.10559	-1.65245	0.0005	0.0181451	yes
RP11-1191J2.2	4:619372-664571	1.88935	0.11346	-4.05764	-0.506079	0.002	0.0449606	yes
TBC1D10C	11:67159175-67193078	4.77245	0.296182	-4.01017	-0.454648	0.0005	0.0181451	yes
C1QL1	17:43037060-43045439	8.87848	0.561659	-3.98255	-2.10665	0.0001	0.00570437	yes
GRM4	6:33989627-34123399	1.40256	0.0897979	-3.96524	-1.51945	0.0001	0.00570437	yes
TEKT2	1:36549675-36553876	2.09914	0.136857	-3.93906	-1.99746	0.0005	0.0181451	yes
BSN	3:49591921-49708978	1.64034	0.108494	-3.91831	-2.08481	0.0001	0.00570437	yes
SYT7	11:61282784-61348620	7.59366	0.502802	-3.91673	-2.03255	5e-05	0.00323652	yes
FOXD2	1:47901688-47906363	4.08386	0.279258	-3.87026	-2.29785	5e-05	0.00323652	yes
KCNN1	19:18062101-18110889	5.78301	0.395518	-3.87	-1.83787	0.0004	0.0154368	yes
TTC24	1:156549518-156556562	2.3201	0.160784	-3.85099	-1.38044	0.00085	0.0254777	yes
FAM155B	X:68725083-68752351	2.95011	0.206104	-3.83932	-1.89606	0.0001	0.00570437	yes
DOC2B	17:5809-31427	3.56027	0.249112	-3.83712	-1.9343	0.0002	0.00953211	yes
TNNI3	19:55663136-55691809	14.4746	1.03986	-3.79907	-1.35624	5e-05	0.00323652	yes
FAM110D	1:26485510-26489119	1.79625	0.131362	-3.77337	-1.97828	0.0019	0.0436809	yes
CACNG6	19:54495541-54515923	4.22813	0.317079	-3.73711	-1.94068	0.00015	0.00773475	yes
NRXN2	11:64373645-64490660	24.2339	1.81744	-3.73705	-2.02982	5e-05	0.00323652	yes
RP11-1055B8.4	17:79361929-79364056	11.4669	0.864171	-3.73002	-2.29081	0.00015	0.00773475	yes
RBFOX1	16:5289802-7763340	1.77642	0.13397	-3.72899	-1.04058	0.00075	0.023165	yes
RP11-923I11.6	12:52211682-52213934	10.7185	0.820709	-3.70709	-2.35398	0.0003	0.0125027	yes
LINC00908	18:74240611-74322925	7.8824	0.614007	-3.68231	-1.88221	0.0001	0.00570437	yes
SEMA5B	3:122628040-122747452	8.93008	0.717401	-3.63782	-1.74166	0.00075	0.023165	yes
PLVAP	19:17462256-17488159	80.0311	6.49213	-3.6238	-2.35354	0.0003	0.0125027	yes
PAX2	10:102495359-102589698	124.027	10.2094	-3.60268	-3.01372	5e-05	0.00323652	yes
FAM78B	1:166026673-166136206	6.30089	0.542431	-3.53804	-1.93515	0.00085	0.0254777	yes
PDE4C	19:18315539-18366229	1.65226	0.142625	-3.53414	-0.932025	0.0007	0.0222998	yes
DOC2A	16:30003644-30034591	3.4411	0.29891	-3.52509	-0.493954	0.0012	0.0322604	yes
VGF	7:100805789-100808874	24.187	2.10715	-3.52087	-2.03944	0.0005	0.0181451	yes
DYNLRB2	16:80099732-80597032	2.41315	0.211145	-3.51461	-0.942289	0.0021	0.0461292	yes
PDZD4	X:153067620-153096020	12.0639	1.07091	-3.49378	-1.99423	0.001	0.0285665	yes
TMEM221	19:17546317-17571763	4.02974	0.359611	-3.48618	-1.78014	0.0003	0.0125027	yes
SBK1	16:28303839-28335170	38.0841	3.41935	-3.47739	-2.79607	5e-05	0.00323652	yes
MPZL2	11:118124117-118135251	13.3253	1.20461	-3.46753	-2.33202	5e-05	0.00323652	yes
EFCAB1	8:49623347-49647870	3.50352	0.316922	-3.46661	-1.81493	0.00025	0.0110765	yes
EMID1	22:29601839-29655586	53.5344	4.8611	-3.46111	-2.6238	5e-05	0.00323652	yes
TRIM17	1:228595081-228604562	7.80384	0.725073	-3.42798	-2.02275	5e-05	0.00323652	yes
DKKL1	19:49834873-49891338	3.63785	0.340258	-3.41838	-0.263449	0.0016	0.0392032	yes
DBP	19:49118584-49140695	22.0934	2.07352	-3.41346	-0.391147	0.00205	0.0455794	yes
LINC00938	12:46119509-46121558	55.3129	5.21462	-3.40698	-2.8995	5e-05	0.00323652	yes
PKDCC	2:42275159-42285668	176.532	16.7832	-3.39484	-2.61987	5e-05	0.00323652	yes
ZNF423	16:49521434-49891830	24.8244	2.38216	-3.38142	-2.59011	5e-05	0.00323652	yes
GREB1	2:11674241-11782914	9.10596	0.890094	-3.35478	-2.05512	0.00135	0.034905	yes
P2RX2	12:133195365-133198972	2.09256	0.206387	-3.34184	-1.43021	0.0003	0.0125027	yes
PCDH15	10:55562530-57387702	3.7504	0.370538	-3.33935	-1.32048	5e-05	0.00323652	yes
NR2F1	5:92745064-92930321	211.421	20.9632	-3.33419	-2.94215	5e-05	0.00323652	yes
NKAIN1	1:31652591-31712401	15.0368	1.49157	-3.33359	-1.94141	0.0002	0.00953211	yes
HIST1H2BH	6:26251878-26252303	11.9926	1.23313	-3.28174	-1.79378	0.0019	0.0436809	yes
CBX2	17:77751930-77761782	55.3333	5.71307	-3.27581	-2.52327	5e-05	0.00323652	yes
SNHG6	8:67782983-67838633	704.39	73.0655	-3.26911	-2.61242	5e-05	0.00323652	yes
B4GALNT4	11:369795-382116	50.2332	5.23997	-3.26101	-1.87213	5e-05	0.00323652	yes
TIGD3	11:65122237-65125084	2.67079	0.279335	-3.2572	-1.72037	0.00115	0.0311455	yes
CLDN3	7:73183327-73184600	18.8572	1.99277	-3.24226	-1.92475	0.00025	0.0110765	yes
RN7SL2	14:50329270-50329567	74.7098	7.8963	-3.24205	-1.99799	0.0007	0.0222998	yes
BRINP1	9:121915735-122131745	16.3156	1.73698	-3.2316	-1.98364	0.00125	0.0333102	yes
TRABD2B	1:48226199-48462567	57.0762	6.12482	-3.22015	-2.25688	0.0005	0.0181451	yes
MGAT5B	17:74864537-74965238	6.3839	0.694889	-3.19958	-1.33694	0.0014	0.0358927	yes
C1QL4	12:49726199-49730971	6.42763	0.705302	-3.18797	-1.98476	0.00075	0.023165	yes
RP11-54O7.1	1:840213-851356	3.5789	0.395067	-3.17935	-1.65795	0.00025	0.0110765	yes
MARCH10'	17:60776604-60885705	0.788134	0.0903505	-3.12484	-0.5766	0.0007	0.0222998	yes
CTD-3193O13.9	19:7933604-7939326	11.1336	1.2765	-3.12466	-1.97209	0.0009	0.0265835	yes
FOXD2-AS1	1:47897804-47900313	4.64454	0.535517	-3.11653	-1.98669	0.0019	0.0436809	yes
NDRG2	14:21484921-21572881	36.7936	4.28187	-3.10314	-0.901426	5e-05	0.00323652	yes
MYCN	2:16060520-16087129	41.3071	4.82634	-3.09739	-2.50851	5e-05	0.00323652	yes
FLT4	5:180028505-180076624	4.85284	0.574465	-3.07854	-1.51498	0.00015	0.00773475	yes
FGD3	9:95709732-95798518	0.918605	0.109133	-3.07336	-1.02174	0.00225	0.0474815	yes
SLC38A3	3:50242678-50258411	2.34803	0.285384	-3.04048	-1.41504	0.00075	0.023165	yes
MSI1	12:120779132-120806983	28.6193	3.48005	-3.03981	-2.40306	5e-05	0.00323652	yes
HIST3H2A	1:228645064-228645560	22.0963	2.72167	-3.02124	-1.91758	0.00145	0.0363576	yes
BST2	19:17513747-17516457	272.614	33.6235	-3.01932	-2.52459	5e-05	0.00323652	yes
VPS37D	7:73082154-73086442	11.7012	1.44964	-3.0129	-1.93108	0.00165	0.0398401	yes
OSR1	2:19551245-19558414	55.7731	6.92156	-3.0104	-2.01129	0.0008	0.0243387	yes
KDM2B	12:121837843-122031409	76.4799	9.57154	-2.99826	-2.08734	0.00105	0.0294872	yes
RP11-1055B8.7	17:79369274-79433357	20.9329	2.62134	-2.99739	-1.44903	5e-05	0.00323652	yes
CCDC74B	2:130887193-130902707	12.4931	1.56466	-2.9972	-1.82398	0.00015	0.00773475	yes
ZNF503-AS2	10:77029576-77171600	14.4938	1.81871	-2.99446	-0.772348	5e-05	0.00323652	yes
SOX13	1:204042242-204096863	34.0708	4.29004	-2.98947	-2.07331	5e-05	0.00323652	yes
RADIL	7:4836685-4923350	6.10609	0.778331	-2.97179	-1.65853	0.00055	0.0193443	yes
RNF165	18:43906771-44043103	5.09152	0.649455	-2.9708	-1.43338	0.0012	0.0322604	yes
KLHL14	18:30252633-30354376	19.417	2.52166	-2.94487	-1.94344	5e-05	0.00323652	yes
KCNK5	6:39156748-39197226	6.45483	0.845224	-2.93297	-1.83529	0.00115	0.0311455	yes
PCSK1N	X:48689503-48694035	145.03	19.0224	-2.93058	-2.35839	5e-05	0.00323652	yes
CXXC4	4:105389468-106041157	7.4812	0.998704	-2.90514	-1.84956	0.0005	0.0181451	yes
ST6GAL1	3:186648273-186796341	47.7472	6.38346	-2.903	-2.50747	5e-05	0.00323652	yes
ADCY2	5:7396320-7830194	16.2879	2.18282	-2.89953	-1.1895	0.00015	0.00773475	yes
SPIRE2	16:89884586-89937727	8.31037	1.12822	-2.88087	-1.67327	5e-05	0.00323652	yes
MFNG	22:37865100-37882439	3.01613	0.414293	-2.86398	-1.30282	0.00185	0.0429097	yes
RPL30	8:98881067-99058697	4700.79	649.02	-2.85657	-1.96746	0.0013	0.0340951	yes
CA11	19:49141198-49184461	18.7519	2.59768	-2.85174	-1.56284	0.0001	0.00570437	yes
STMN3	20:62271060-62284780	78.1764	10.8421	-2.85009	-2.29302	5e-05	0.00323652	yes
LYPD1	2:133174146-133429152	231.72	32.4343	-2.83679	-2.74158	5e-05	0.00323652	yes
ZBTB7C	18:45553043-45937123	2.47224	0.350249	-2.81937	-1.0053	0.0021	0.0461292	yes
TMEM38A	19:16771937-16800840	18.8481	2.68871	-2.80944	-1.87486	0.00045	0.0169367	yes
PPIL6	6:109711417-109765122	2.77055	0.39655	-2.8046	-0.717501	0.00095	0.0273954	yes
NRXN1	2:50145642-51259674	4.73858	0.697977	-2.7632	-1.6644	5e-05	0.00323652	yes
TRAPPC6A	19:45574757-45808541	40.8026	6.02356	-2.75998	-0.792319	0.00075	0.023165	yes
'SEPP1'	5:42756902-42887494	35.5741	5.25562	-2.7589	-1.92535	5e-05	0.00323652	yes
CXCL12	10:44793037-44881941	91.8663	13.6512	-2.75051	-2.19147	0.0001	0.00570437	yes
C5AR1	19:47793279-47825323	2.67708	0.399921	-2.74287	-1.4556	0.00215	0.0463354	yes
LAMC3	9:133884468-133969860	5.87283	0.882426	-2.73451	-1.24009	0.00055	0.0193443	yes
RPL34P18	8:94969565-94969919	266.497	41.1731	-2.69434	-2.3126	0.0002	0.00953211	yes
SHISA3	4:42399855-42404504	46.9802	7.26613	-2.69279	-2.11221	5e-05	0.00323652	yes
TMSB15A	X:101768603-101771712	169.336	26.3941	-2.6816	-2.21992	0.0006	0.0201331	yes
LSMD1	17:7760002-7816078	209.523	32.7085	-2.67937	-1.09342	0.00065	0.0213786	yes
MCF2L	13:113548691-113754053	9.57986	1.50162	-2.67348	-1.415	5e-05	0.00323652	yes
DACT2	6:168693509-168720434	5.73201	0.900796	-2.66977	-1.60929	0.00215	0.0463354	yes
MDFI	6:41604619-41621984	98.229	15.4683	-2.66683	-1.8486	5e-05	0.00323652	yes
SPTBN4	19:40972147-41082370	1.59498	0.251484	-2.665	-0.871524	0.002	0.0449606	yes
RNF157	17:74132413-74236454	17.6524	2.82247	-2.64483	-1.79152	0.00015	0.00773475	yes
TMCC3	12:94960899-95044338	16.9459	2.71361	-2.64265	-2.15871	0.0006	0.0201331	yes
NEU4	2:242749406-242758739	0.973748	0.159228	-2.61245	-0.669918	0.00045	0.0169367	yes
METRN	16:765114-769655	85.2923	14.2043	-2.58609	-1.72013	0.00025	0.0110765	yes
TFAP4	16:4307186-4323076	21.2843	3.59145	-2.56715	-1.60496	0.00225	0.0474815	yes
SALL1	16:51169885-51185278	97.3728	16.5584	-2.55596	-2.04916	5e-05	0.00323652	yes
DLL1	6:170591293-170599561	7.52175	1.28202	-2.55265	-1.50955	0.00215	0.0463354	yes
ALDH1A2	15:58245621-58861151	75.4611	12.9346	-2.5445	-1.72044	0.00015	0.00773475	yes
RP11-252A24.2	16:74330672-74403724	8.38037	1.45032	-2.53064	-0.421579	0.00165	0.0398401	yes
RAB40C	16:639356-684116	37.6924	6.53233	-2.52861	-2.06259	0.0004	0.0154368	yes
MAPK8IP1	11:45907201-45928016	29.6352	5.15328	-2.52375	-1.6622	0.00205	0.0455794	yes
MAP4K1	19:39078280-39109522	2.87227	0.500576	-2.52053	-0.88143	0.0022	0.0470244	yes
MDK	11:46402305-46405375	1194.41	208.472	-2.51837	-2.69722	5e-05	0.00323652	yes
FAM69B	9:139607021-139622636	44.2001	7.75271	-2.51128	-1.73321	0.00215	0.0463354	yes
EFNB3	17:7608519-7614696	20.7301	3.64924	-2.50606	-2.13521	0.0003	0.0125027	yes
PPP1R16A	8:145703351-145732557	29.0836	5.12402	-2.50486	-1.72751	0.00115	0.0311455	yes
TLE2	19:2997635-3047633	7.94213	1.40123	-2.50283	-1.38476	0.0015	0.0373547	yes
MYO15A	17:18012019-18113268	1.57172	0.277458	-2.502	-0.219459	0.0015	0.0373547	yes
RAB11FIP4	17:29718641-29865236	6.99154	1.23623	-2.49966	-1.09949	0.002	0.0449606	yes
RPS14	5:149822752-149829319	3441.16	613.471	-2.48783	-2.67413	5e-05	0.00323652	yes
NR2F2-AS1	15:96670597-96883492	6.77451	1.20897	-2.48634	-0.199855	0.0018	0.0421246	yes
MED30	8:118532951-118552501	50.6893	9.0897	-2.47938	-1.97058	5e-05	0.00323652	yes
CRABP2	1:156669397-156675608	677.246	121.8	-2.47516	-2.18076	5e-05	0.00323652	yes
WNK2	9:95947197-96108696	17.5612	3.18307	-2.4639	-1.44718	5e-05	0.00323652	yes
SALL2	14:21989231-22005350	41.6271	7.64661	-2.44463	-1.959	0.0001	0.00570437	yes
HIC2	22:21771692-21805752	9.57235	1.7633	-2.44059	-2.01304	0.00055	0.0193443	yes
EYA1	8:72067691-72274467	46.5623	8.65761	-2.42712	-2.01492	0.0006	0.0201331	yes
RGL3	19:11488235-11530018	24.6437	4.58672	-2.42568	-1.57994	5e-05	0.00323652	yes
MAFB	20:39314487-39317880	18.5255	3.47866	-2.41291	-1.79698	0.0009	0.0265835	yes
ZNF703	8:37553268-37557537	51.8375	9.9076	-2.38739	-2.28192	0.0001	0.00570437	yes
DDIT4	10:74033677-74035794	68.2141	13.1745	-2.37232	-2.14665	0.0004	0.0154368	yes
ARHGAP33	19:36265433-36279724	16.4334	3.21886	-2.35201	-1.25363	0.0003	0.0125027	yes
RP11-480I12.5	1:202820955-202830748	7.74186	1.53016	-2.339	-1.29423	0.00195	0.0441629	yes
EFNB1	X:68048839-68061990	88.2938	17.4845	-2.33624	-2.19332	5e-05	0.00323652	yes
CDH24	14:23516270-23526747	50.7342	10.0658	-2.3335	-2.06629	0.00215	0.0463354	yes
SHC2	19:416582-460996	31.9524	6.37552	-2.32531	-1.90936	0.00225	0.0474815	yes
ABCA2	9:139901685-139931234	18.2831	3.66111	-2.32016	-1.19239	5e-05	0.00323652	yes
CREB3L4	1:153931574-153950164	21.1292	4.25982	-2.31037	-0.528281	0.0011	0.0304695	yes
RP11-15H20.5	19:23437854-23457053	31.4342	6.37914	-2.3009	-1.59112	5e-05	0.00323652	yes
RPL37A	2:217250010-217443903	4889.24	994.46	-2.29762	-2.26413	5e-05	0.00323652	yes
LPAR2	19:19734476-19739739	20.9716	4.2896	-2.28952	-1.46563	0.00065	0.0213786	yes
ADSSL1	14:105190522-105213662	6.91096	1.41787	-2.28516	-1.29969	0.0006	0.0201331	yes
MGAT3	22:39853348-39888199	12.3682	2.54209	-2.28255	-1.82121	0.00025	0.0110765	yes
RPS29	14:50043389-50081390	2735.43	564.818	-2.27591	-2.44939	5e-05	0.00323652	yes
MARCKSL1'	1:32799432-32801980	657.708	136.593	-2.26756	-2.58166	5e-05	0.00323652	yes
CACFD1	9:136325088-136335970	25.9029	5.38322	-2.26657	-1.82566	0.0014	0.0358927	yes
RP11-742N3.1	11:81590892-82429124	1837.52	382.585	-2.26391	-2.39122	5e-05	0.00323652	yes
NAT14	19:55996370-55998935	56.8877	11.846	-2.26371	-1.8569	0.00085	0.0254777	yes
ACVR2B	3:38492517-38534633	8.552	1.78257	-2.26231	-1.91446	0.00075	0.023165	yes
BCL7A	12:122445339-122499948	32.7792	6.83679	-2.26139	-2.0229	0.0007	0.0222998	yes
MYB	6:135502452-135540311	2.29677	0.479678	-2.25947	-1.35976	0.00035	0.0138889	yes
APOE	19:45409010-45412650	111.303	23.2948	-2.25641	-1.88411	0.00045	0.0169367	yes
ZNF516	18:74069643-74207146	36.5287	7.66509	-2.25266	-1.55926	5e-05	0.00323652	yes
RNF44	5:175953697-175965026	46.0502	9.67083	-2.2515	-1.89791	0.00015	0.00773475	yes
RPL37	5:40825363-40835437	2388.86	502.512	-2.24909	-2.30562	5e-05	0.00323652	yes
SPSB4	3:140770243-140867453	28.7082	6.05815	-2.24451	-1.78543	0.00205	0.0455794	yes
C1orf228	1:45140363-45191263	1.36368	0.288312	-2.24181	-0.854684	5e-05	0.00323652	yes
RPS21	20:60962171-60963576	1185.77	251.758	-2.23572	-2.49692	5e-05	0.00323652	yes
ZBTB46	20:62375018-62462597	14.6851	3.12477	-2.23253	-1.66775	0.0009	0.0265835	yes
SOBP	6:107811161-107981357	16.5455	3.53626	-2.22614	-1.7517	0.0003	0.0125027	yes
LY6E	8:144063154-144105249	215.663	46.1607	-2.22404	-2.09837	5e-05	0.00323652	yes
EBF4	20:2673523-2740753	32.8505	7.0413	-2.222	-1.73533	0.0017	0.0405644	yes
RPL34	4:109541721-109551568	2795.3	599.446	-2.2213	-2.58195	5e-05	0.00323652	yes
SAMD11	1:860259-894689	58.1754	12.4811	-2.22067	-1.23681	0.00195	0.0441629	yes
ISYNA1	19:18529673-18549111	124.694	26.8585	-2.21494	-1.71335	0.00045	0.0169367	yes
BEND3	6:107386385-107436473	7.09023	1.53293	-2.20954	-1.78407	0.00115	0.0311455	yes
ARID3B	15:74833517-74890472	19.2181	4.23353	-2.18253	-1.5694	0.00175	0.0411656	yes
RPS20	8:56979853-56987069	3678.09	815.028	-2.17404	-1.96121	0.00035	0.0138889	yes
WASF3	13:27131839-27263085	51.817	11.4983	-2.17201	-2.09261	0.00025	0.0110765	yes
MVB12A	19:17516502-17544533	68.357	15.3468	-2.15515	-1.83141	0.0002	0.00953211	yes
LPHN1	19:14247990-14316999	31.624	7.11448	-2.15219	-1.43694	5e-05	0.00323652	yes
PLEKHA4	19:49340353-49371889	26.2511	5.99702	-2.13006	-1.34343	0.001	0.0285665	yes
RP11-112J1.1	14:59261371-59261747	80.3014	18.4343	-2.12303	-1.64867	0.00125	0.0333102	yes
UBXN11	1:26605666-26647014	19.6457	4.53555	-2.11486	-0.695591	0.00165	0.0398401	yes
RASGRP2	11:64494382-64512928	4.67625	1.08046	-2.1137	-1.10072	0.0009	0.0265835	yes
RPL31	2:101436613-101886778	3399.58	794.628	-2.09701	-2.05797	0.0001	0.00570437	yes
SIX2	2:45232299-45236569	136.458	32.0356	-2.09071	-1.85796	0.0019	0.0436809	yes
EFNA4	1:155036206-155060014	48.986	11.6029	-2.07788	-1.64798	0.00115	0.0311455	yes
CPAMD8	19:17003757-17137625	5.06217	1.20368	-2.0723	-0.996731	0.00125	0.0333102	yes
SNRPEP4	19:5576670-5576949	426.01	101.361	-2.07138	-1.9735	0.00035	0.0138889	yes
GAA	17:78075354-78093678	20.8148	4.95254	-2.07137	-1.58002	0.0003	0.0125027	yes
CTD-2228K2.7	5:473350-524447	13.3678	3.18067	-2.07136	-1.21732	0.0004	0.0154368	yes
NR2F6	19:17342691-17398455	101.022	24.1391	-2.06523	-1.70795	0.0024	0.0497836	yes
WDR90	16:699310-717833	18.2538	4.37915	-2.05947	-1.11813	5e-05	0.00323652	yes
RPS23	5:81267843-81574396	2808.11	676.04	-2.05442	-1.94827	0.00035	0.0138889	yes
DPYSL4	10:134000403-134019280	33.3026	8.0199	-2.05398	-1.62857	0.0006	0.0201331	yes
FBRSL1	12:133066136-133161774	52.4049	12.6906	-2.04594	-1.68985	0.00065	0.0213786	yes
RP11-466H18.1	11:16799841-17074583	2368.2	575.623	-2.04059	-2.2961	5e-05	0.00323652	yes
ZNF444	19:56643967-56672262	39.4591	9.59466	-2.04005	-1.52391	0.00175	0.0411656	yes
HEXDC	17:80347098-80408705	19.5749	4.81871	-2.02229	-0.779882	0.00015	0.00773475	yes
FOXC2	16:86598750-86602539	69.5412	17.2101	-2.01461	-1.55068	0.0019	0.0436809	yes
LRRC14	8:145743375-145911194	21.2216	5.3265	-1.99427	-1.02864	0.00205	0.0455794	yes
H1FX	3:129033614-129045068	275.393	69.6584	-1.98312	-2.11269	0.00015	0.00773475	yes
MOB3B	9:27325206-27529779	6.46897	1.63754	-1.982	-1.55568	0.0016	0.0392032	yes
RPS16	19:39923846-39926588	2477.41	627.235	-1.98175	-2.30984	5e-05	0.00323652	yes
SSPO	7:149473130-149531068	4.78353	1.21224	-1.9804	-0.867945	0.0006	0.0201331	yes
RPL35A	3:197615945-197687013	2190.34	557.027	-1.97534	-2.12798	5e-05	0.00323652	yes
IKZF4	12:56401442-56435590	9.73152	2.48157	-1.97141	-1.39404	0.0021	0.0461292	yes
MORN1	1:2252691-2323146	5.56823	1.42308	-1.96821	-0.902669	0.00055	0.0193443	yes
CSAD	12:53551446-53584596	14.9794	3.84422	-1.96222	-0.684997	0.00015	0.00773475	yes
RBM38	20:55959215-55984389	57.1784	14.7583	-1.95394	-1.79029	0.0002	0.00953211	yes
SIVA1	14:105219436-105234831	128.709	33.5859	-1.93819	-1.66036	0.00225	0.0474815	yes
CPSF1	8:145596789-145634753	84.1554	22.0238	-1.934	-1.35368	5e-05	0.00323652	yes
DACH1	13:72012097-72441330	33.1297	8.68969	-1.93075	-1.90262	0.00085	0.0254777	yes
MPLKIP	7:40165621-40174258	10.7276	2.82122	-1.92693	-1.77395	0.00035	0.0138889	yes
COX5B	2:98262502-98264846	405.478	107.032	-1.92158	-2.0552	0.0001	0.00570437	yes
WBP1	2:74682149-74688018	116.731	30.8849	-1.91821	-1.82737	0.00015	0.00773475	yes
COX6C	8:100025493-100906290	582.66	154.414	-1.91585	-1.74139	0.00095	0.0273954	yes
NDUFB9	8:125500725-125740730	410.381	108.775	-1.91562	-1.66452	0.00215	0.0463354	yes
PALM	19:708952-748329	36.1283	9.66916	-1.90167	-1.69565	0.00175	0.0411656	yes
UQCRB	8:97238147-97250262	495.207	133.323	-1.8931	-1.78586	0.00075	0.023165	yes
CLSTN3	12:7281674-7311541	44.1098	11.8993	-1.89022	-1.365	0.0001	0.00570437	yes
RPL13AP5	10:98510044-98510675	2440.84	659.004	-1.88902	-2.17178	5e-05	0.00323652	yes
RABL2A	2:114384805-114400973	12.5449	3.40274	-1.88234	-1.30985	0.0002	0.00953211	yes
FOXP4	6:41462590-41570122	45.3965	12.3256	-1.88092	-1.77544	0.0021	0.0461292	yes
RPS23P8	X:70182813-70183143	570.62	155.706	-1.87371	-1.87884	0.00055	0.0193443	yes
HOXC10,HOXC4,HOXC5,HOXC6,HOXC9	12:54375292-54449814	222.535	60.9081	-1.86933	-1.71552	0.0002	0.00953211	yes
CKS2	9:91926112-91931618	462.198	126.556	-1.86873	-2.00375	0.00025	0.0110765	yes
RPL39	X:118920466-118925606	371.164	102.422	-1.85754	-1.81274	0.0014	0.0358927	yes
RP11-761N21.2	3:40803035-40803290	732.613	202.71	-1.85364	-1.76446	0.00075	0.023165	yes
RPS5	19:58897766-58906173	1608.56	445.129	-1.85348	-2.07194	5e-05	0.00323652	yes
RPS11	19:49999621-50002946	3045.44	843.145	-1.8528	-1.9964	0.0001	0.00570437	yes
PEG10	7:94285636-94299007	291.52	80.8137	-1.85092	-1.37923	5e-05	0.00323652	yes
MIB2	1:1549137-1565990	38.8856	10.8167	-1.84598	-1.24234	5e-05	0.00323652	yes
SC22CB-1E7.1	22:32435476-32435883	192.757	53.7685	-1.84195	-1.69241	0.0003	0.0125027	yes
RPS15A	16:18792616-18813000	3001.11	854.186	-1.81287	-1.78381	0.0011	0.0304695	yes
GLI4	8:144328990-144359101	25.187	7.17218	-1.81219	-1.20828	0.00015	0.00773475	yes
SPACA6P	19:52188615-52215640	15.1588	4.35668	-1.79885	-1.02894	0.00065	0.0213786	yes
ING4	12:6759445-6772314	51.6713	14.8832	-1.79568	-1.5935	0.00215	0.0463354	yes
PLA2G6	22:38507501-38612518	5.49903	1.59021	-1.78996	-0.691432	0.00125	0.0333102	yes
C14orf2	14:104378624-104394606	316.864	92.1122	-1.7824	-1.84825	0.00105	0.0294872	yes
NDUFA13	19:19623226-19648390	295.883	86.1332	-1.78039	-1.79907	0.0011	0.0304695	yes
MEX3D	19:1554667-1568057	69.8468	20.3682	-1.77787	-1.73379	0.00145	0.0363576	yes
CHD2	15:93425936-93571237	232.333	67.8378	-1.77603	-1.54509	0.00035	0.0138889	yes
FAM211A-AS1	17:16342135-16395467	1116.04	327.268	-1.76985	-1.88852	0.0018	0.0421246	yes
BCAM	19:45312327-45324673	85.3424	25.1052	-1.76528	-1.4831	0.0013	0.0340951	yes
GINS1	20:25388362-25433264	38.6206	11.3832	-1.76247	-1.61304	0.0011	0.0304695	yes
PHF5A	22:41855720-41864729	144.11	42.7942	-1.75168	-1.71504	0.00155	0.0382347	yes
FAUP1	18:72057118-72057532	255.176	76.2968	-1.7418	-1.67685	0.0023	0.0482023	yes
EVL	14:100437785-100610573	88.0653	26.5719	-1.72867	-1.50232	0.00095	0.0273954	yes
PLCXD1	X:192988-220023	18.0669	5.5038	-1.71485	-1.23745	0.00075	0.023165	yes
HIP1R	12:123318999-123347507	30.31	9.24325	-1.71332	-1.34896	0.001	0.0285665	yes
RPL27	17:41150289-41154976	2441.86	744.924	-1.71282	-1.98167	0.00025	0.0110765	yes
BOC	3:112929849-113160457	49.2826	15.1418	-1.70254	-1.25454	0.00045	0.0169367	yes
RPL15P3	6:12514341-12515006	335.401	103.296	-1.6991	-1.80483	0.00055	0.0193443	yes
VPS51	11:64851694-64883856	115.02	35.4773	-1.69692	-1.36669	5e-05	0.00323652	yes
COX7C	5:85913720-85916779	907.49	280.437	-1.69421	-1.90003	0.00065	0.0213786	yes
PBX2	6:32152511-32157963	75.9964	23.5028	-1.6931	-1.52839	0.0005	0.0181451	yes
FUZ	19:50270224-50320633	14.2751	4.48838	-1.66924	-0.455196	0.00145	0.0363576	yes
RPS7	2:3622794-3628509	759.96	240.499	-1.65989	-1.73246	0.00115	0.0311455	yes
PTPRS	19:5158505-5340814	30.0928	9.55376	-1.65528	-1.40178	0.00145	0.0363576	yes
AUTS2	7:69063904-70258054	45.8971	14.7038	-1.64221	-1.13348	0.00015	0.00773475	yes
RPS18	6:33217310-33244287	2876.23	922.268	-1.64092	-1.79034	0.00105	0.0294872	yes
SCRIB	8:144873089-144897549	58.8396	18.9077	-1.63782	-1.06531	0.0019	0.0436809	yes
C12orf57	12:7052140-7055166	266.51	85.9259	-1.63303	-1.65435	0.0017	0.0405644	yes
RPL13A	19:49949554-49995565	823.368	265.837	-1.631	-1.77847	0.00045	0.0169367	yes
RPL32	3:12837970-12913415	2131.64	688.519	-1.6304	-1.78511	0.002	0.0449606	yes
ITM2C	2:231729353-231743963	613.411	198.716	-1.62614	-1.77959	0.0003	0.0125027	yes
MIR4426	1:192685312-192685783	406.052	131.685	-1.62457	-1.66278	0.002	0.0449606	yes
MUTYH	1:45794834-45956872	15.2295	4.94493	-1.62284	-0.800901	0.0003	0.0125027	yes
RP11-51O6.1	16:61089302-61089868	1055.44	346.353	-1.60753	-1.68799	0.0023	0.0482023	yes
SNRPC	6:34725182-34741571	244.142	80.1666	-1.60665	-1.68956	0.00115	0.0311455	yes
PTOV1	19:50321538-50364001	193.485	63.784	-1.60096	-1.3948	0.0024	0.0497836	yes
RP11-475C16.1	6:153552454-153668623	1138.13	375.685	-1.59907	-1.71288	0.0017	0.0405644	yes
H2AFX	11:118964563-118966177	159.494	52.9282	-1.59139	-1.64612	0.00145	0.0363576	yes
ZNF395	8:28203101-28347835	29.2129	9.71738	-1.58797	-1.19516	0.00195	0.0441629	yes
CTD-2287O16.1	5:115298150-115395815	907.124	304.096	-1.57677	-1.70052	0.0017	0.0405644	yes
RPL35	9:127615754-127624260	2248.04	760.937	-1.56282	-1.81936	0.00035	0.0138889	yes
GTPBP3	19:17445728-17453544	20.7126	7.01371	-1.56226	-1.0865	0.0004	0.0154368	yes
RPL29	3:52027615-52029958	1133.84	384.853	-1.55884	-1.81964	0.00115	0.0311455	yes
RPS25	11:118868851-118901616	872.946	297.3	-1.55397	-1.60592	0.00195	0.0441629	yes
CPXM1	20:2774714-2781283	109.502	37.3398	-1.55217	-1.67445	0.00175	0.0411656	yes
BOD1	5:173034516-173043663	89.6637	30.8181	-1.54075	-1.53932	0.00215	0.0463354	yes
MLLT6	17:36858704-36886056	34.1003	11.825	-1.52794	-1.21371	0.0007	0.0222998	yes
ING5	2:242641449-242668893	16.3612	5.67958	-1.52642	-1.01506	0.0012	0.0322604	yes
RPL10	X:153618314-153650065	1548.14	539.404	-1.52109	-1.70133	0.0004	0.0154368	yes
QPRT,SPN	16:29674299-29710020	155.938	54.6993	-1.51138	-1.42639	0.00235	0.049025	yes
RPS12	6:133135579-133138703	1723.46	607.825	-1.50358	-1.66495	0.00135	0.034905	yes
KIAA0195	17:73437239-73496171	38.4892	13.599	-1.50095	-0.96009	5e-05	0.00323652	yes
RPS9	19:54704609-54752862	1520.94	542.606	-1.48698	-1.70564	0.0013	0.0340951	yes
ARID3A	19:925780-975939	19.1303	6.84244	-1.48327	-0.8379	0.00145	0.0363576	yes
HSF1	8:145515279-145538801	65.0439	23.5255	-1.46718	-1.26888	0.0022	0.0470244	yes
CKB	14:103985995-103989448	178.952	65.0899	-1.45907	-1.42617	0.0013	0.0340951	yes
GGA1	22:38004480-38029571	30.8397	11.2971	-1.44884	-1.17743	0.00185	0.0429097	yes
HNRNPA0	5:137087074-137090039	219.305	80.5439	-1.44509	-1.63893	0.00195	0.0441629	yes
MTA1,TEX22	14:105864915-105937066	97.4236	35.8569	-1.44202	-1.20947	0.00025	0.0110765	yes
ENDOV	17:78234664-78411886	14.4372	5.34576	-1.43332	-0.452343	0.00095	0.0273954	yes
PDDC1	11:767219-777488	30.4739	11.2856	-1.43309	-0.948484	0.0014	0.0358927	yes
POLD1	19:50887460-50934570	34.7755	13.0728	-1.4115	-1.07683	0.00155	0.0382347	yes
PABPN1	14:23654524-23795394	230.737	87.0949	-1.40559	-1.4029	0.00185	0.0429097	yes
CCAR2	8:22462144-22526661	96.8186	37.1235	-1.38295	-0.960819	0.00225	0.0474815	yes
FASN	17:80036213-80056208	74.9449	29.4195	-1.34906	-0.86168	0.00145	0.0363576	yes
RCC2	1:17733255-17766220	85.1486	33.4333	-1.3487	-1.45091	0.0022	0.0470244	yes
PDIA6	2:10861774-10978103	97.4454	249.169	1.35446	1.57978	0.00195	0.0441629	yes
P4HB	17:79801034-79818570	129.369	333.636	1.36678	1.49548	0.0007	0.0222998	yes
RTN4	2:55199324-55339757	100.729	261.202	1.37469	1.57044	0.00215	0.0463354	yes
TLN1	9:35696944-35758572	40.1134	104.2	1.3772	0.72421	0.00225	0.0474815	yes
ARPC2	2:219081816-219119079	137.864	359.866	1.38421	1.51939	0.00215	0.0463354	yes
SEC31A	4:83739813-83934079	52.1595	137.41	1.39748	1.18557	0.0006	0.0201331	yes
ANTXR1	2:69240309-69476459	28.1388	74.1384	1.39766	1.51407	0.0017	0.0405644	yes
ROCK1	18:18526866-18691812	5.6587	15.1749	1.42314	0.796494	0.00175	0.0411656	yes
CTNNA1	5:137946655-138270723	65.2644	176.097	1.43201	1.21525	0.00055	0.0193443	yes
GLIPR2	9:36136731-36163910	52.6402	143.297	1.44477	1.50215	0.0015	0.0373547	yes
NCKAP1	2:183773842-183903586	25.1535	68.5664	1.44674	1.36319	0.00115	0.0311455	yes
NPTN	15:73735498-73926475	40.6022	111.436	1.45658	1.36775	0.0022	0.0470244	yes
NT5C2	10:104678049-104953056	19.425	53.8587	1.47127	1.04868	0.00185	0.0429097	yes
CANX	5:179105583-179157926	86.5836	242.335	1.48484	1.40006	0.0013	0.0340951	yes
SLC35F5	2:114462587-114514400	11.7685	33.3463	1.50259	1.03759	0.0013	0.0340951	yes
CDH2	18:25530929-25757410	47.6778	136.145	1.51375	1.66544	0.0023	0.0482023	yes
SARS	1:109756539-109780791	33.2546	95.0078	1.51449	1.4787	0.00175	0.0411656	yes
SEC23A	14:39501122-39578850	29.4744	85.1234	1.5301	1.39432	0.0024	0.0497836	yes
WDR41	5:76506273-76916436	11.008	31.9484	1.5372	1.0939	0.00215	0.0463354	yes
HSPH1	13:31710761-31736525	18.717	54.4807	1.5414	1.41849	0.0017	0.0405644	yes
COTL1	16:84599199-84651683	83.9624	251.074	1.5803	1.70759	0.0007	0.0222998	yes
LAMC1	1:182992594-183114727	39.1638	117.752	1.58815	1.57822	0.00125	0.0333102	yes
EIF2AK4	15:40226346-40327797	6.45062	19.4758	1.59417	1.36411	0.00215	0.0463354	yes
PDE4DIP	1:144836156-145076186	6.64471	20.1875	1.60319	0.718124	0.00105	0.0294872	yes
KTN1	14:55965995-56168244	28.6543	87.4521	1.60974	1.29615	0.0006	0.0201331	yes
CLIC4	1:25071847-25170815	65.9228	202.081	1.61609	1.8347	0.0006	0.0201331	yes
DDX21	10:70715883-70744829	17.3435	53.5136	1.62551	1.69723	0.001	0.0285665	yes
ADAM10	15:58887402-59042177	19.7881	61.0929	1.62637	1.34211	0.00175	0.0411656	yes
REXO2	11:114262164-114321001	39.238	121.596	1.63177	1.49545	0.00165	0.0398401	yes
ACTR2	2:65454886-65498387	67.8637	210.438	1.63268	1.8998	5e-05	0.00323652	yes
STK38L	12:27396900-27478892	12.1902	37.9765	1.63939	1.17596	0.0023	0.0482023	yes
TWSG1	18:9334764-9402418	21.3006	66.6204	1.64507	1.72251	0.0006	0.0201331	yes
TIMP2	17:76849058-76921469	68.2337	214.573	1.65291	2.01755	0.0001	0.00570437	yes
PRPS1	X:106871736-106894256	19.5231	62.0134	1.6674	1.46474	0.00225	0.0474815	yes
APLP2	11:129936835-130014699	63.2871	201.141	1.66822	1.61548	0.0003	0.0125027	yes
SETD7	4:140417094-140527853	5.67493	18.234	1.68396	1.36587	0.00025	0.0110765	yes
PFKP	10:3108524-3179904	25.423	82.0495	1.69036	1.55672	0.0016	0.0392032	yes
MACF1	1:39546987-39952849	28.0536	90.8084	1.69464	1.40989	0.0015	0.0373547	yes
LMNA	1:156052363-156109880	59.465	193.23	1.70021	1.52705	0.0006	0.0201331	yes
ACTN4	19:39138288-39260544	102.118	332.672	1.70386	1.36308	5e-05	0.00323652	yes
GJA1	6:121756837-121770873	38.5346	125.545	1.70398	1.86751	0.00075	0.023165	yes
ERP44	9:102741460-102861322	5.75294	18.8749	1.71409	1.61003	0.0015	0.0373547	yes
SERINC3	20:43124861-43150750	11.7261	38.6395	1.72035	1.56604	0.0017	0.0405644	yes
TUBB6	18:12307667-12377313	61.7529	203.507	1.7205	1.33918	0.00145	0.0363576	yes
NPC1	18:21083472-21166862	6.77639	22.4065	1.72533	1.05286	0.00045	0.0169367	yes
SNX18	5:53813588-53842415	5.95876	19.789	1.73161	1.62091	0.00195	0.0441629	yes
TNFRSF19	13:24144508-24250232	23.2123	77.3008	1.73559	1.67136	0.0016	0.0392032	yes
MALAT1	11:65265232-65273940	60.1898	200.577	1.73656	1.85651	0.00045	0.0169367	yes
ARPC5	1:183592400-183604892	69.4807	232.213	1.74076	1.84563	0.00105	0.0294872	yes
RHOC	1:113243727-113258099	69.3558	232.032	1.74224	1.80097	0.0005	0.0181451	yes
PKD2	4:88928819-88998929	7.94873	26.8041	1.75366	1.65612	0.00095	0.0273954	yes
PSMD1	2:231921577-232037541	22.3126	75.3945	1.7566	1.43715	0.00145	0.0363576	yes
CLIP4	2:29320570-29412509	3.05125	10.3328	1.75976	1.11226	0.0011	0.0304695	yes
CALCOCO2	17:46908349-46943884	6.14753	20.96	1.76956	1.10347	0.00055	0.0193443	yes
CSGALNACT2	10:43633933-43680756	6.23337	21.2685	1.77063	1.64773	0.00115	0.0311455	yes
RAB31	18:9708161-9862548	9.57436	32.6691	1.77068	1.69314	0.00135	0.034905	yes
CLTC	17:57697218-57919616	37.7277	128.804	1.77149	1.33355	0.00095	0.0273954	yes
UEVLD	11:18551155-18610294	3.07047	10.5324	1.77831	1.13617	0.00215	0.0463354	yes
NUCB2	11:17229699-17371521	15.7434	54.0836	1.78044	1.18914	0.00145	0.0363576	yes
CASK	X:41374186-41782716	7.97878	27.6968	1.79548	1.24039	0.0022	0.0470244	yes
TMEM30A	6:75962639-75994684	20.2687	70.5552	1.7995	1.81305	0.0003	0.0125027	yes
FLNB	3:57994126-58157982	25.5751	89.1017	1.80071	1.28244	0.00025	0.0110765	yes
CREB3L2	7:137559724-137686813	8.73096	30.5434	1.80665	1.66003	0.00205	0.0455794	yes
YIPF5	5:143537722-143550278	10.6977	37.4635	1.80818	1.61126	0.0017	0.0405644	yes
PDLIM1	10:96997328-97050781	32.4564	114.701	1.8213	1.68548	0.0011	0.0304695	yes
PDGFC	4:157681605-157892546	30.7145	109.339	1.83182	1.80193	0.0003	0.0125027	yes
TWF1	12:44187525-44200178	14.2089	50.6044	1.83246	1.67124	0.00095	0.0273954	yes
SYTL2	11:85405266-85522184	14.2476	50.9506	1.83838	1.13851	0.00095	0.0273954	yes
LAMP2	X:119561681-119603220	16.8815	60.4628	1.84061	1.78098	0.00205	0.0455794	yes
RRAS2	11:14299471-14386052	13.1161	47.0153	1.84179	1.69042	0.00105	0.0294872	yes
FLNA	X:153576891-153603006	165.027	594.114	1.84804	1.49717	0.0002	0.00953211	yes
LIMS1	2:109150856-109303702	18.2847	66.3748	1.86	1.64911	5e-05	0.00323652	yes
CCDC50	3:190984956-191116459	8.04849	29.3215	1.86517	1.4738	0.0002	0.00953211	yes
LEPROT	1:65886247-66107242	17.1078	62.5672	1.87075	1.41917	0.00015	0.00773475	yes
COL6A1	21:47401650-47424964	63.9842	234.942	1.87651	1.72087	0.0003	0.0125027	yes
AMOTL2	3:134070693-134094321	12.0895	44.9677	1.89513	1.57135	0.00105	0.0294872	yes
CFLAR	2:201980826-202041410	5.83072	21.6945	1.89558	0.976193	0.00105	0.0294872	yes
SGCB	4:52886871-52904648	9.54457	35.6939	1.90292	1.63289	0.0008	0.0243387	yes
EPHA2	1:16450831-16483824	8.05457	30.3154	1.91217	1.64237	0.00095	0.0273954	yes
CLIP1	12:122755978-122907179	5.14801	19.4304	1.91623	1.68443	0.0007	0.0222998	yes
PVR	19:45041044-45222031	10.2938	38.854	1.91628	1.58354	0.00185	0.0429097	yes
VIM	10:17256237-17279592	605.539	2286.62	1.91693	1.80836	0.00015	0.00773475	yes
ANO6	12:45566846-45834187	9.86781	37.3028	1.91848	1.97531	0.00025	0.0110765	yes
NDRG1	8:134249413-134314265	4.93027	18.6497	1.91941	1.30696	0.00215	0.0463354	yes
HIF1A	14:62147758-62263146	39.3395	149.664	1.92768	1.69176	5e-05	0.00323652	yes
GARS	7:30536236-30673649	31.1155	118.598	1.93038	1.44071	0.0024	0.0497836	yes
S100A11	1:151967006-152020383	134.505	513.293	1.93212	1.94644	0.00025	0.0110765	yes
CAPN2	1:223889294-223963720	33.3321	127.365	1.93398	1.94358	5e-05	0.00323652	yes
FBN2	5:127593600-128369335	9.00281	34.4349	1.93542	1.89065	0.0001	0.00570437	yes
MYH10	17:8316448-8534079	23.9518	91.6322	1.93572	1.37764	0.00015	0.00773475	yes
FZD1	7:90893782-90898123	11.4118	43.6905	1.9368	1.81086	0.00045	0.0169367	yes
MFGE8	15:89441915-89456642	78.3841	301.254	1.94235	1.71877	0.00225	0.0474815	yes
APOL3	22:36536371-36562225	0.177861	0.684583	1.94447	0.60078	0.0006	0.0201331	yes
SORBS2	4:186506597-186877806	3.21612	12.3922	1.94604	0.98059	0.0002	0.00953211	yes
EMP1	12:13349649-13369708	18.5441	71.5082	1.94715	1.59699	0.0009	0.0265835	yes
ETS1	11:128328655-128457453	10.8372	42.0972	1.95774	1.95054	0.0006	0.0201331	yes
CEP55	10:95256388-95288849	10.6048	41.2569	1.95991	1.62017	0.00145	0.0363576	yes
EXT2	11:44117098-44266979	9.21161	35.8416	1.96011	1.71719	0.0007	0.0222998	yes
SORT1	1:109852191-109940573	11.1059	43.3887	1.96599	1.81919	0.00075	0.023165	yes
FNDC3B	3:171757417-172119455	10.8524	42.5917	1.97256	1.30753	5e-05	0.00323652	yes
GADD45A	1:68150743-68154021	13.8576	54.6947	1.98072	1.66476	0.00135	0.034905	yes
TNFRSF10D	8:22993100-23021543	6.3999	25.4313	1.99048	1.66626	0.0021	0.0461292	yes
SLMAP	3:57741176-57914895	7.75656	30.8445	1.99153	1.48784	0.00145	0.0363576	yes
SLC8A1	2:40013592-40838193	3.41092	13.5687	1.99205	1.38913	0.00165	0.0398401	yes
COL6A2	21:47518010-47552763	53.2411	212.535	1.99709	1.76689	0.0008	0.0243387	yes
ABCC9	12:21950334-22094336	1.84392	7.39819	2.0044	1.24384	0.00235	0.049025	yes
SEL1L	14:81937892-82000205	4.68511	18.8946	2.01182	1.7212	0.0002	0.00953211	yes
PPFIBP1	12:27676363-27848497	4.83093	19.4996	2.01307	1.49897	0.00125	0.0333102	yes
MYO1C	17:1367391-1396106	13.2027	53.3452	2.01452	1.54916	0.001	0.0285665	yes
MYL12B	18:3261906-3278282	134.685	548.029	2.02467	2.20838	5e-05	0.00323652	yes
IFNAR1	21:34696733-34732168	4.53592	18.5314	2.03051	1.5204	0.00145	0.0363576	yes
WDR1	4:10075962-10118573	52.0624	213.74	2.03755	1.65767	5e-05	0.00323652	yes
DPYSL3	5:146770373-146889619	18.2473	75.0148	2.03949	1.95154	0.0012	0.0322604	yes
OSBPL10	3:31699381-32119072	5.61054	23.1754	2.04638	1.08429	0.00195	0.0441629	yes
USP9X	X:40944887-41095832	7.06088	29.3471	2.0553	1.51002	0.0002	0.00953211	yes
TNC	9:117782805-117880536	47.0416	197.55	2.07021	1.6556	0.0006	0.0201331	yes
RABGAP1L	1:174084437-174964445	2.03218	8.56635	2.07565	1.15228	0.00085	0.0254777	yes
UBC	12:125396149-125401914	60.4407	255.253	2.07833	1.94144	5e-05	0.00323652	yes
TAGLN2	1:159887896-159895522	97.8161	414.215	2.08223	2.22556	5e-05	0.00323652	yes
ARID5B	10:63661058-63856703	6.96779	29.6854	2.09098	2.13126	0.00015	0.00773475	yes
CREB5	7:28338939-28865511	1.88229	8.0194	2.091	0.942721	0.00165	0.0398401	yes
JAG1	20:10618331-10975572	12.6076	53.8685	2.09515	1.58612	0.0016	0.0392032	yes
TTC39A	1:51752929-51810788	0.329714	1.4104	2.09682	0.838464	0.00105	0.0294872	yes
MYO1B	2:192093890-192290115	16.9505	72.5493	2.09764	1.92819	0.0008	0.0243387	yes
IL6ST	5:55230922-55290821	8.91976	38.2421	2.10009	1.34761	0.00115	0.0311455	yes
STC2	5:172741715-172756506	3.9491	17.0884	2.11343	1.20781	0.0011	0.0304695	yes
GCLM	1:94350760-94374966	2.54971	11.0339	2.11354	1.69199	0.00115	0.0311455	yes
LAMB1	7:107531414-107643700	40.2568	174.84	2.11873	1.36384	0.00015	0.00773475	yes
EPB41L2	6:131160486-131384462	12.6813	55.3123	2.1249	1.5958	5e-05	0.00323652	yes
MSN	X:64808256-64961791	38.1824	166.707	2.12633	2.34535	5e-05	0.00323652	yes
COPB2	3:138722803-139108574	20.603	90.0631	2.12808	1.7016	0.00205	0.0455794	yes
SORBS1	10:97071527-97321171	3.85723	16.871	2.12891	1.81439	0.0013	0.0340951	yes
PLD1	3:171318194-171528740	0.859253	3.76056	2.12979	0.849777	0.00165	0.0398401	yes
TTLL7	1:84330710-84464833	1.32041	5.80774	2.13699	1.23831	0.0008	0.0243387	yes
TACC1	8:38585703-38710546	3.22851	14.2075	2.13771	1.46839	0.00085	0.0254777	yes
ZC3HAV1	7:138728265-138794465	2.44786	10.792	2.14037	1.72236	0.00075	0.023165	yes
GDPD5	11:75145684-75236948	1.41573	6.26766	2.14638	1.23832	0.00035	0.0138889	yes
'SEPT11'	4:77870855-77961537	38.0967	168.903	2.14846	1.79971	5e-05	0.00323652	yes
P4HA1	10:74766974-74856732	13.1503	58.3607	2.1499	1.93629	0.00115	0.0311455	yes
AKAP2	9:112403067-112934792	9.38876	41.7311	2.15212	1.73746	5e-05	0.00323652	yes
ARHGAP22	10:49654076-49864310	0.479436	2.14736	2.16315	1.03996	0.00205	0.0455794	yes
DLC1	8:12940869-13373167	13.2517	59.5033	2.16679	1.86197	0.00035	0.0138889	yes
UGCG	9:114659045-114697649	9.78586	44.1099	2.17233	1.79887	0.00065	0.0213786	yes
PRKAG2	7:151253196-151576299	7.03651	31.7747	2.17495	1.61869	0.00095	0.0273954	yes
RHOB	2:20646834-20649200	25.3818	114.711	2.17614	2.10728	0.00025	0.0110765	yes
EZR	6:159186772-159241625	22.2105	100.427	2.17684	2.11461	0.0003	0.0125027	yes
GLS	2:191745522-191885686	28.3366	128.209	2.17777	1.34581	0.00015	0.00773475	yes
MBNL2	13:97873687-98046374	5.8361	26.4071	2.17785	1.4837	0.00135	0.034905	yes
KIF5B	10:32297937-32345359	24.0148	108.854	2.1804	2.26519	5e-05	0.00323652	yes
ZEB2	2:145141647-145282147	3.54933	16.1917	2.18963	1.42438	0.0003	0.0125027	yes
PLOD2	3:145781828-145881440	13.9481	63.8671	2.19501	1.68787	0.00135	0.034905	yes
CPED1	7:120628730-120937498	1.75687	8.05064	2.1961	1.17465	5e-05	0.00323652	yes
TIMP3	22:32908538-33454358	21.5953	99.4686	2.20352	2.04927	0.0002	0.00953211	yes
SLC39A8	4:103172197-103371167	4.35177	20.214	2.21568	1.42856	0.00165	0.0398401	yes
TEAD1	11:12695968-12966298	8.64711	40.293	2.22024	2.01801	5e-05	0.00323652	yes
SCUBE2	11:9025708-9159661	0.311417	1.45366	2.22277	0.767256	0.0007	0.0222998	yes
BHLHE40	3:4938492-5027008	5.4897	25.6441	2.22383	1.70707	0.00025	0.0110765	yes
FAM3C	7:120988904-121036418	12.5934	59.2623	2.23445	2.03465	0.0006	0.0201331	yes
PLA2G4C	19:48551099-48614074	0.46567	2.19828	2.239	0.946543	0.0002	0.00953211	yes
PEA15	1:160171988-160185166	40.0955	189.351	2.23955	2.15971	5e-05	0.00323652	yes
COL6A3	2:238232645-238323018	34.0471	161.299	2.24413	1.67631	0.00215	0.0463354	yes
ANXA5	4:122589109-122618268	59.9501	284.089	2.24451	2.3172	0.00015	0.00773475	yes
SYNJ2	6:158402887-158520208	3.22223	15.3006	2.24746	1.78407	0.0005	0.0181451	yes
NPTX2	7:98246608-98259180	13.0815	62.118	2.24748	1.79837	0.00155	0.0382347	yes
MXRA5	X:3226605-3264682	3.80686	18.1754	2.25531	2.17514	5e-05	0.00323652	yes
SPOCK1	5:136310986-136934068	4.54363	21.8427	2.26524	1.5038	0.0023	0.0482023	yes
FGD4	12:32552462-32798984	0.468348	2.25584	2.26801	0.983013	0.0006	0.0201331	yes
C1orf198	1:230972864-231005335	34.8635	168.135	2.26983	2.47056	5e-05	0.00323652	yes
GABARAPL1	12:10365056-10375727	24.4148	117.88	2.2715	1.80051	0.00095	0.0273954	yes
SEC24D	4:119643977-119759838	9.58832	46.3055	2.27183	1.89547	0.0012	0.0322604	yes
CYP3A5	7:99245816-99277621	0.141364	0.687382	2.28169	0.846481	0.00035	0.0138889	yes
FAM84B	8:127564686-127725660	3.14232	15.2844	2.28216	1.21137	0.0021	0.0461292	yes
VCAN	5:82767283-82878122	28.1897	137.172	2.28274	1.56323	5e-05	0.00323652	yes
KIFC3	16:57792128-57896957	4.42497	21.8535	2.30413	1.50783	0.0001	0.00570437	yes
DGKA	12:56295196-56347811	2.83241	14.0066	2.306	0.791103	5e-05	0.00323652	yes
PICALM	11:85668726-85780924	31.3514	155.433	2.30969	2.29709	5e-05	0.00323652	yes
TGFB1I1	16:31482905-31489281	13.6196	67.8	2.3156	1.86955	0.00075	0.023165	yes
RECK	9:36036429-36124448	6.56756	32.8597	2.32289	1.81974	0.00035	0.0138889	yes
PPARGC1A	4:23562545-23905712	0.230307	1.15345	2.32433	0.712927	0.0003	0.0125027	yes
MAP1B	5:71403060-71505395	10.8574	54.4287	2.32569	2.56192	5e-05	0.00323652	yes
SYNE1	6:151977825-152958936	1.81022	9.07541	2.3258	1.39245	0.0002	0.00953211	yes
USO1	4:76649776-76735382	11.8618	59.4697	2.32584	1.64607	0.00035	0.0138889	yes
MYL12A	18:3247478-3261848	168.707	846.538	2.32706	2.49793	5e-05	0.00323652	yes
GYG1	3:148709127-148745419	5.63074	28.4405	2.33655	1.67008	0.00235	0.049025	yes
ACTR3	2:114647536-114720173	40.6706	206.834	2.34641	1.91295	5e-05	0.00323652	yes
ADAM22	7:87563457-87832204	2.01001	10.2395	2.34887	1.21222	0.0009	0.0265835	yes
WWC2	4:184020445-184241930	3.81303	19.5108	2.35527	1.72406	0.0007	0.0222998	yes
MYO1E	15:59427112-59815748	4.76991	24.5831	2.36564	1.29868	5e-05	0.00323652	yes
CYBRD1	2:172378756-172414643	8.02388	41.6403	2.37561	2.03101	0.00105	0.0294872	yes
ACSL4	X:108866928-108976632	5.54246	28.8036	2.37765	2.09045	5e-05	0.00323652	yes
NFKBIZ	3:101498045-101579866	4.08266	21.3105	2.38398	1.61916	0.0002	0.00953211	yes
GFRA1	10:117816443-118032979	4.82457	25.1985	2.38487	1.92471	0.00065	0.0213786	yes
KLF6	10:3818187-3827473	9.85193	51.4717	2.3853	2.15172	5e-05	0.00323652	yes
PMEPA1	20:56223447-56286592	8.2616	43.2353	2.38772	1.67021	0.0002	0.00953211	yes
DFNA5	7:24737971-24809244	3.59949	18.8541	2.38901	1.68152	0.0004	0.0154368	yes
MBNL1	3:151961616-152214602	7.51642	39.3818	2.38941	2.08638	0.0001	0.00570437	yes
HSPA5	9:127997131-128003609	49.3444	260.752	2.40172	2.81594	5e-05	0.00323652	yes
CNTNAP3	9:39072763-39288312	0.267281	1.41261	2.40193	1.07661	0.00035	0.0138889	yes
HPS1	10:100175954-100206684	2.38837	12.6433	2.40428	1.35105	0.00045	0.0169367	yes
SHCBP1	16:46614465-46655538	3.9486	21.0186	2.41225	1.54536	0.00025	0.0110765	yes
THY1	11:119252487-119397374	15.2849	81.4916	2.41454	1.48892	0.0007	0.0222998	yes
NUAK1	12:106457117-106533811	4.78959	25.5913	2.41768	1.90542	0.0008	0.0243387	yes
B3GNT2	2:62423247-62451866	3.42358	18.3568	2.42274	1.89744	0.0004	0.0154368	yes
HSP90B1	12:104235228-104359486	115.724	624.702	2.43248	2.22487	5e-05	0.00323652	yes
SERPINB8	18:61616534-61672278	1.94231	10.5564	2.44227	1.29493	0.0021	0.0461292	yes
PIEZO1	16:88772870-88851619	5.24728	28.8046	2.45666	1.07245	0.0006	0.0201331	yes
XYLT1	16:17195625-17564738	1.49355	8.21259	2.45909	2.04563	0.0007	0.0222998	yes
KDELC2	11:108342831-108369159	6.6824	36.7781	2.46041	1.94485	0.0007	0.0222998	yes
PCDH18	4:138440071-138453648	11.8527	65.3934	2.46393	2.11515	0.0013	0.0340951	yes
SBDS	7:66452663-66704501	19.672	108.55	2.46415	2.17044	0.00035	0.0138889	yes
MYH9	22:36677326-36784063	54.7643	303.228	2.46909	2.40065	5e-05	0.00323652	yes
FUT8	14:65877309-66210839	2.60442	14.4405	2.47109	1.71965	0.001	0.0285665	yes
FGF2	4:123747862-123844123	3.04503	16.9163	2.47388	1.9845	0.0007	0.0222998	yes
SPARC	5:151040656-151104343	376.502	2093.27	2.47503	2.10048	5e-05	0.00323652	yes
FAM98A	2:33808724-33824449	9.16558	51.1751	2.48114	1.59182	0.0006	0.0201331	yes
FHL1	X:135229558-135293518	33.2333	185.586	2.48138	2.47422	5e-05	0.00323652	yes
F2R	5:75699073-76031606	13.6403	76.8088	2.49339	2.05969	0.00015	0.00773475	yes
SLCO3A1	15:92396924-92874267	0.687888	3.87586	2.49427	1.09188	0.0001	0.00570437	yes
TNNT2	1:201328135-201368736	11.8936	67.4112	2.5028	1.48517	0.00155	0.0382347	yes
CALU	7:128379345-128411861	81.4536	462.942	2.50678	2.22249	0.0007	0.0222998	yes
DSTN	20:17550507-17590564	118.277	675.235	2.51322	2.60031	5e-05	0.00323652	yes
PAM	5:102089684-102366809	18.6676	107.604	2.52712	2.18731	5e-05	0.00323652	yes
LMO7	13:76123618-76434004	22.6838	133.129	2.55309	1.86888	5e-05	0.00323652	yes
RAP1B	12:69004618-69054372	19.854	116.552	2.55347	2.37903	5e-05	0.00323652	yes
FAM114A1	4:38869297-38947360	5.68676	33.4198	2.55502	2.03059	0.0006	0.0201331	yes
FERMT2	14:53323985-53419153	20.4073	120.479	2.56162	2.3705	0.0001	0.00570437	yes
PLK2	5:57749808-57756087	24.3301	144.23	2.56756	1.60607	5e-05	0.00323652	yes
TPM2	9:35681988-35691017	66.562	394.921	2.56879	1.76496	0.00075	0.023165	yes
GPX3	5:150400123-150408554	22.8198	135.499	2.56992	1.85397	0.0005	0.0181451	yes
LASP1	17:37026111-37078023	49.0795	292.16	2.57357	2.46132	0.0001	0.00570437	yes
VMP1	17:57697218-57919616	26.092	155.805	2.57806	1.36927	0.0001	0.00570437	yes
ITGA1,PELO	5:51971026-52390609	5.12075	30.6109	2.57962	1.6876	0.00045	0.0169367	yes
RUNX1	21:36160097-37376965	1.65613	9.90581	2.58046	1.55384	0.00095	0.0273954	yes
LOXL2	8:23154701-23315208	25.5686	153.071	2.58176	2.44006	5e-05	0.00323652	yes
UACA	15:70946892-71055932	5.90225	35.5353	2.58992	1.44464	5e-05	0.00323652	yes
TRAF5	1:211499956-211548288	4.83263	29.3772	2.60382	2.17727	0.00225	0.0474815	yes
MTUS1	8:17433941-17658426	0.878931	5.40048	2.61927	1.058	0.00025	0.0110765	yes
PARVA	11:12398731-12552348	11.6801	71.8187	2.6203	2.34976	0.0001	0.00570437	yes
SDC2	8:97505578-97624000	57.267	354.557	2.63024	2.001	5e-05	0.00323652	yes
DNAJC3	13:96329392-96447243	3.54658	21.967	2.63084	2.35435	0.00025	0.0110765	yes
ADAM12	10:127700949-128077024	1.77331	11.0157	2.63504	1.36312	0.00115	0.0311455	yes
LPP	3:187868993-188608460	2.91612	18.2733	2.64761	1.28613	5e-05	0.00323652	yes
FRY	13:32599450-32870794	0.706585	4.44955	2.65472	1.41998	0.002	0.0449606	yes
ENPP1	6:132129155-132216295	0.301964	1.90236	2.65534	1.39739	0.00135	0.034905	yes
CDC42EP3	2:37827278-37965611	9.55528	60.4893	2.66231	2.1282	5e-05	0.00323652	yes
DIO2	14:80663872-80921812	0.115971	0.7355	2.66496	0.607219	0.00085	0.0254777	yes
VCL	10:75757871-75879918	28.8558	183.941	2.67231	2.74009	5e-05	0.00323652	yes
ATF3	1:212738675-212794119	2.73153	17.6832	2.6946	1.79511	0.0006	0.0201331	yes
AQP1	7:30692199-30965131	5.00298	32.3917	2.69477	1.95387	0.0002	0.00953211	yes
OGFRL1	6:71931159-72130472	9.18159	59.4791	2.69557	2.40306	5e-05	0.00323652	yes
CAST	5:95220801-96143803	9.46168	61.3592	2.69711	1.70529	5e-05	0.00323652	yes
CORO1C	12:109038884-109125372	21.8182	141.608	2.6983	2.72605	5e-05	0.00323652	yes
FOSL2	2:28607275-28640179	4.88772	31.9604	2.70905	1.96563	0.00065	0.0213786	yes
SWAP70	11:9685623-9774538	2.53882	16.6876	2.71654	2.21122	0.0005	0.0181451	yes
TPM4	19:16177830-16213813	135.344	891.53	2.71966	2.75108	5e-05	0.00323652	yes
MLTK	2:173940162-174146764	3.69257	24.5401	2.73245	2.30748	0.00065	0.0213786	yes
RAB3B	1:52373627-52456436	1.31571	8.75652	2.73452	2.31758	0.0002	0.00953211	yes
CAP1	1:40505904-40538321	39.536	265.314	2.74646	2.79989	5e-05	0.00323652	yes
SGCD	5:155297353-156194799	1.14824	7.70993	2.74729	1.24109	0.0014	0.0358927	yes
OLFML3	1:114522062-114524876	3.51933	23.679	2.75023	1.68027	0.0022	0.0470244	yes
SLC1A4	2:65215610-65250999	3.06118	20.764	2.76193	2.07647	0.00025	0.0110765	yes
EPAS1	2:46520805-46613836	1.40313	9.59514	2.77366	1.78477	0.0003	0.0125027	yes
GPC6	13:93879094-95059655	3.52804	24.2051	2.77838	2.36255	0.0002	0.00953211	yes
FBN1	15:48700502-48938046	12.3779	85.1872	2.78287	2.4686	5e-05	0.00323652	yes
IQGAP1	15:90931449-91045475	11.2464	77.7619	2.7896	2.22796	5e-05	0.00323652	yes
PDE7B	6:136172833-136546733	0.299032	2.08357	2.80069	1.68707	0.00175	0.0411656	yes
PDLIM5	4:95373036-95589377	11.0702	77.2726	2.80328	1.84769	5e-05	0.00323652	yes
SPTLC3	20:12989626-13147411	0.109624	0.766304	2.80535	0.67303	0.0007	0.0222998	yes
MX1	21:42792230-42831141	0.417731	2.92663	2.8086	1.30882	0.00015	0.00773475	yes
PHF11	13:50069745-50103123	1.74911	12.2853	2.81225	1.66328	5e-05	0.00323652	yes
LMOD1	1:201862969-201915715	3.71725	26.2951	2.82249	2.25333	0.00025	0.0110765	yes
DCBLD2	3:98433173-98620533	11.3358	80.462	2.82742	2.23891	5e-05	0.00323652	yes
TGM2	20:36756862-36794980	3.36504	24.2083	2.84681	1.96511	0.0013	0.0340951	yes
COL5A1	9:137533619-137736686	17.9446	129.889	2.85566	1.69226	5e-05	0.00323652	yes
COL7A1	3:48601505-48632700	3.25278	23.5521	2.85611	1.27552	0.00015	0.00773475	yes
ADAMTS1	21:28208065-28217728	8.08597	58.9254	2.8654	2.81075	5e-05	0.00323652	yes
ASCC3	6:100956069-101329248	2.76356	20.201	2.86982	2.02632	0.0013	0.0340951	yes
FSTL1	3:120111139-120170100	61.6682	453.348	2.87802	2.399	5e-05	0.00323652	yes
ITGB1P1	19:14729928-14889353	49.2749	365.657	2.89157	2.4946	0.00025	0.0110765	yes
FOS	14:75745476-75748933	2.57776	19.173	2.89489	1.88665	0.0001	0.00570437	yes
GPR155	2:175296965-175351822	0.235002	1.75064	2.89714	1.01034	0.00205	0.0455794	yes
ADAM9	8:38854387-38962663	14.9561	111.55	2.89889	2.69633	5e-05	0.00323652	yes
DYSF	2:71680851-71913898	1.45455	10.8654	2.90109	1.89315	0.0014	0.0358927	yes
MT2A	16:56642110-56643409	28.0546	209.75	2.90236	2.36891	5e-05	0.00323652	yes
IER3	6:30710705-30712331	18.9596	142.588	2.91085	2.61945	5e-05	0.00323652	yes
NLRC5	16:57023396-57117443	0.172612	1.30151	2.91458	0.759614	5e-05	0.00323652	yes
CCDC147	10:106113521-106214848	0.153534	1.17053	2.93053	1.36084	0.00105	0.0294872	yes
FHL2	2:105974168-106054970	16.297	124.392	2.93222	2.70056	0.0011	0.0304695	yes
PRNP	20:4666881-4682236	7.37507	56.5374	2.93848	2.49042	0.0001	0.00570437	yes
RP11-479G22.8	10:33176188-33178239	0.429555	3.29394	2.9389	1.8154	0.00225	0.0474815	yes
OSTF1	9:77703458-77762181	1.38141	10.6425	2.94563	1.76067	0.0006	0.0201331	yes
FN1	2:216225162-216300895	138.241	1068.35	2.95013	1.52038	5e-05	0.00323652	yes
KAL1	X:8496914-8700227	0.679829	5.26212	2.9524	1.51724	0.00025	0.0110765	yes
RND3	2:151324708-151395525	12.7008	98.8568	2.96042	2.46515	0.0004	0.0154368	yes
MLPH	2:238394070-238463961	0.390373	3.04058	2.96142	1.3016	5e-05	0.00323652	yes
PLS3	X:114752489-114885181	12.333	96.4838	2.96777	2.65453	0.0002	0.00953211	yes
EPDR1	7:37723398-38065297	5.0377	39.5081	2.97131	2.30781	5e-05	0.00323652	yes
RASGRP3	2:33661390-33789817	0.375942	2.97354	2.9836	0.964313	0.00095	0.0273954	yes
ABI3BP	3:100467999-100712359	0.187963	1.49084	2.9876	0.726545	5e-05	0.00323652	yes
CSRP1	1:201452657-201502736	60.2894	481.27	2.99687	2.91177	5e-05	0.00323652	yes
ACTN1	14:69340859-69446157	40.6514	325.144	2.9997	2.78728	5e-05	0.00323652	yes
DRAM1	12:102271128-102405908	2.69413	21.5703	3.00115	1.8727	0.00035	0.0138889	yes
ITGB1	10:33189246-33371030	58.1725	469.622	3.01309	2.50892	5e-05	0.00323652	yes
LMCD1	3:7994491-8653610	3.65731	29.8895	3.03079	1.81318	0.00115	0.0311455	yes
P4HA2	5:131520568-131731306	5.83567	47.8967	3.03695	1.46551	0.0001	0.00570437	yes
NRP2	2:206546713-206662857	5.23569	43.191	3.04428	2.26514	5e-05	0.00323652	yes
COLGALT2	1:183898795-184006863	2.29398	19.0853	3.05653	2.12059	0.00035	0.0138889	yes
ALS2CL	3:46710486-46735194	0.23733	1.9804	3.06083	1.13166	0.00235	0.049025	yes
ARL4C	2:235401684-235405697	3.68105	30.814	3.0654	2.00019	0.0004	0.0154368	yes
PLCB4	20:9049409-9461889	1.67056	14.0178	3.06886	1.67787	0.0006	0.0201331	yes
ME3	11:86142631-86383678	0.892196	7.51122	3.07361	1.43492	0.0002	0.00953211	yes
RGS4	1:163038564-163046592	7.97239	67.7165	3.08642	2.43204	0.00055	0.0193443	yes
MALT1	18:56337711-56421709	2.977	25.3469	3.08988	2.14671	5e-05	0.00323652	yes
PPME1	11:73723762-74035750	14.8292	127.082	3.09925	2.20468	5e-05	0.00323652	yes
COPZ2	17:46103532-46115392	1.60761	13.8039	3.10208	1.87411	5e-05	0.00323652	yes
ADAMTS6	5:64444562-64777747	0.259006	2.23352	3.10826	1.3808	0.0005	0.0181451	yes
HEG1	3:124684553-124774802	3.33481	28.8188	3.11134	2.26137	5e-05	0.00323652	yes
SLC2A9	4:9772776-10056560	0.19901	1.72771	3.11795	1.08754	0.00035	0.0138889	yes
ICAM2	17:62073430-62097994	0.360539	3.16672	3.13476	1.03219	5e-05	0.00323652	yes
C15orf52	15:40623652-40633168	0.589808	5.19332	3.13834	1.6058	0.00165	0.0398401	yes
TMTC1	12:29653772-29937692	1.2666	11.2029	3.14484	2.27792	0.00225	0.0474815	yes
AHNAK	11:62201015-62323707	8.40005	74.5013	3.1488	1.80182	5e-05	0.00323652	yes
CCDC80	3:112323406-112368377	11.0186	98.8108	3.16472	2.55599	5e-05	0.00323652	yes
AK5	1:77747735-78025651	1.15122	10.3368	3.16656	1.32603	5e-05	0.00323652	yes
TMEM106A	17:41363853-41383338	0.296409	2.66522	3.16859	1.28477	0.00055	0.0193443	yes
NMI	2:152126978-152146571	1.04695	9.52352	3.1853	1.92974	5e-05	0.00323652	yes
SLC41A2	12:105196330-105352522	0.530705	4.83737	3.18824	1.59026	0.0001	0.00570437	yes
PLEKHH2	2:43864411-43995126	0.505551	4.63353	3.19618	1.4341	0.00145	0.0363576	yes
USP53	4:120113927-120216672	2.66893	24.5217	3.19972	1.78509	5e-05	0.00323652	yes
PHEX	X:22050558-22269427	0.106024	0.979445	3.20757	1.1441	0.0007	0.0222998	yes
SPON2	4:1160719-1202750	2.0217	18.7141	3.21048	1.84149	0.0002	0.00953211	yes
UGP2	2:64068073-64118696	26.8254	248.412	3.21106	2.9451	5e-05	0.00323652	yes
PLP2	X:49028272-49042845	11.624	107.863	3.21402	2.39925	0.00025	0.0110765	yes
IGFBP3	7:45951948-45961473	65.1675	607.07	3.21964	3.18105	5e-05	0.00323652	yes
SLC16A4	1:110905469-110974982	0.719536	6.83247	3.24727	0.551502	0.0003	0.0125027	yes
ITGA4	2:182321928-182400914	5.0314	48.1498	3.2585	1.47581	0.0009	0.0265835	yes
SGIP1	1:66999065-67213982	1.28153	12.3175	3.26478	0.857242	0.0018	0.0421246	yes
DST	6:56322784-56819426	4.08459	39.5099	3.27395	1.64296	5e-05	0.00323652	yes
MSRB3	12:65672422-66036152	6.87052	67.0995	3.28781	2.70665	5e-05	0.00323652	yes
FSTL3	19:676391-683385	5.35952	52.5076	3.29235	2.5336	5e-05	0.00323652	yes
COL1A2	7:94023872-94060544	75.4344	743.464	3.30097	1.43594	5e-05	0.00323652	yes
PRICKLE2	3:64053639-64440508	0.763375	7.74739	3.34325	1.68538	0.0005	0.0181451	yes
LINC00511	17:70319263-70636611	0.729923	7.42149	3.34589	1.37563	5e-05	0.00323652	yes
ARHGAP18	6:129897276-130031370	0.536161	5.48473	3.35468	1.93023	0.0024	0.0497836	yes
GPRC5A	12:13043715-13070871	1.66944	17.1607	3.36167	1.39257	5e-05	0.00323652	yes
CACNA2D3	3:54156573-55108584	0.21383	2.23373	3.38492	1.02718	0.0009	0.0265835	yes
COL4A1	13:110801317-111165374	45.439	487.468	3.42331	1.86028	0.00175	0.0411656	yes
MIR22HG	17:1614804-1641893	1.74604	18.7361	3.42366	1.42031	0.0002	0.00953211	yes
CD55	1:207494852-207534311	2.46746	26.6411	3.43256	2.61636	5e-05	0.00323652	yes
DUSP1	5:172185228-172204777	9.44321	102.068	3.4341	2.63864	5e-05	0.00323652	yes
EVA1C	21:33784313-33887707	0.160832	1.73944	3.435	0.894949	5e-05	0.00323652	yes
LEPREL1	3:189674516-189862635	6.28657	68.5119	3.44601	2.38143	5e-05	0.00323652	yes
PADI2	1:17393255-17445948	1.45055	15.8883	3.4533	1.96325	0.00035	0.0138889	yes
TPD52L1	6:125440194-125623282	4.56854	50.9126	3.47822	1.25947	5e-05	0.00323652	yes
PTPRR	12:71031852-71314623	0.103133	1.15685	3.48763	1.64644	0.0001	0.00570437	yes
PHLDB2	3:111393522-111695364	6.79994	77.9788	3.51949	2.66621	5e-05	0.00323652	yes
CCNYL1	2:208576263-208626563	6.57599	75.7794	3.52653	2.9388	5e-05	0.00323652	yes
TMEM2	9:74298281-74431606	3.16318	36.831	3.54147	2.2446	5e-05	0.00323652	yes
ITGA3	17:48133331-48167845	11.1843	131.202	3.55225	2.63617	5e-05	0.00323652	yes
FRMD6	14:51921229-52197445	3.85662	45.5158	3.56096	2.36817	5e-05	0.00323652	yes
THRB	3:24158650-24541833	0.406985	4.84369	3.57306	1.52218	0.00135	0.034905	yes
SLC46A3	13:29274200-29293107	0.186106	2.2337	3.58524	2.02664	0.00155	0.0382347	yes
SGK1	6:134490383-134639250	3.62202	43.6237	3.59025	2.6443	5e-05	0.00323652	yes
HTATIP2	11:20385230-20405329	1.2473	15.1235	3.59992	2.2293	5e-05	0.00323652	yes
LCP1	13:46700054-46786006	0.368269	4.47498	3.60305	1.81848	0.00055	0.0193443	yes
SEMA5A	5:9001885-9546187	1.61777	19.6863	3.60512	2.68811	0.00155	0.0382347	yes
CERKL	2:182401402-182545603	2.03929	24.8223	3.6055	2.49245	5e-05	0.00323652	yes
TUFT1	1:151512780-151556059	1.58824	19.3897	3.60979	2.40313	0.00015	0.00773475	yes
PROM1	4:15961865-16086001	2.45751	30.2332	3.62087	2.20349	0.0001	0.00570437	yes
MAMLD1	X:149529688-149682448	0.585044	7.20772	3.62292	1.88334	0.00165	0.0398401	yes
ITGA11	15:68594049-68724501	2.38684	29.4068	3.62297	1.80865	0.00065	0.0213786	yes
SP140L	2:230990025-231268447	0.342844	4.25336	3.63298	1.0039	5e-05	0.00323652	yes
CHRM2	7:136370305-136866854	0.0924031	1.15962	3.64957	0.395928	0.00195	0.0441629	yes
GALNT14	2:31133332-31378068	0.816284	10.2824	3.65496	1.76149	0.00055	0.0193443	yes
LIMA1	12:50569570-50677329	7.45957	95.1195	3.67258	3.22502	5e-05	0.00323652	yes
COL5A2	2:189896621-190044605	5.18733	66.3007	3.67596	2.38732	0.00085	0.0254777	yes
OPTN	10:12938626-13180291	2.68955	34.5293	3.68238	1.16606	5e-05	0.00323652	yes
PRKCH,RP11-47I22.3,RP11-47I22.4	14:61654276-62125414	0.565175	7.30834	3.69277	1.22389	5e-05	0.00323652	yes
DIAPH3	13:60239716-60738121	2.35933	30.6476	3.69933	3.06426	0.0021	0.0461292	yes
MLKL	16:74705752-74734858	0.18906	2.45999	3.70173	1.4475	0.0003	0.0125027	yes
NRG1	8:31496901-32622548	1.15627	15.1798	3.71461	1.90339	5e-05	0.00323652	yes
BDNF	11:27528384-27899195	0.795161	10.6057	3.73745	1.66576	0.0003	0.0125027	yes
RAI14	5:34656341-34832732	9.10053	124.46	3.77359	3.02212	5e-05	0.00323652	yes
IL1RAP	3:190231839-190375843	0.587188	8.07994	3.78245	2.13601	5e-05	0.00323652	yes
DKK3	11:11984652-12031316	8.26129	114.916	3.79807	3.09913	5e-05	0.00323652	yes
ATP10D	4:47487304-47595503	0.649556	9.04603	3.79976	1.83107	5e-05	0.00323652	yes
LIMS2	2:128395955-128439360	1.93865	27.5421	3.82852	2.66095	5e-05	0.00323652	yes
WNT2B	1:113009162-113214241	0.381471	5.46365	3.84022	0.746749	0.00055	0.0193443	yes
CTSZ	20:57570239-57582302	5.17755	74.2526	3.8421	2.82279	0.0002	0.00953211	yes
HFE	6:26087508-26098571	0.15891	2.31837	3.86683	1.35151	0.00025	0.0110765	yes
GBP1	1:89518001-89531043	1.54642	22.5657	3.86713	2.38081	5e-05	0.00323652	yes
TRIM6	11:5274419-5667019	0.365059	5.38354	3.88235	2.0343	5e-05	0.00323652	yes
ARMC4	10:28064114-28287977	0.0863706	1.27973	3.88915	1.16805	0.00035	0.0138889	yes
MYLK	3:123304388-123603178	5.90394	87.7564	3.89375	2.29072	5e-05	0.00323652	yes
BEND6	6:56819772-56892140	0.288506	4.3045	3.89917	1.97423	0.00195	0.0441629	yes
SSTR1	14:38677203-38682272	0.149463	2.24208	3.90697	2.02146	0.00085	0.0254777	yes
FMOD	1:203309755-203320617	1.81265	27.2993	3.9127	2.07791	0.00075	0.023165	yes
ALCAM	3:105085752-105295744	3.02649	45.958	3.9246	2.38069	0.0002	0.00953211	yes
IGFBP5	2:217536827-217858802	20.222	308.105	3.92943	3.78162	5e-05	0.00323652	yes
PMP22	17:15133094-15169024	4.25497	65.1477	3.93649	2.86852	0.00025	0.0110765	yes
PTPLAD2	9:20658307-21031635	0.117834	1.82033	3.94938	0.510092	0.00155	0.0382347	yes
GADD45B	19:2476119-2478257	2.43885	37.8161	3.95473	2.68831	0.00015	0.00773475	yes
RCAN1	21:35885439-35987441	4.11922	64.0866	3.95958	2.82514	0.00025	0.0110765	yes
CORIN	4:47596014-47840123	0.0573595	0.896461	3.96614	0.666964	0.00135	0.034905	yes
MCAM	11:119179240-119192231	5.98826	94.2347	3.97605	2.24804	5e-05	0.00323652	yes
MRVI1	11:10562818-10715535	0.344299	5.4638	3.98817	2.01381	5e-05	0.00323652	yes
POSTN	13:38136719-38172981	11.2161	184.057	4.03651	3.20009	5e-05	0.00323652	yes
TLR1,TLR6	4:38792297-38858438	0.0567531	0.935919	4.04361	0.742176	5e-05	0.00323652	yes
BDKRB2	14:96671015-96735304	0.0438885	0.727438	4.05091	0.920693	0.0003	0.0125027	yes
MPP4	2:202509592-202563417	0.0504617	0.838579	4.05469	1.31221	0.00055	0.0193443	yes
SH3TC2	5:148303201-148442726	0.032225	0.540711	4.0686	0.53219	5e-05	0.00323652	yes
DPYD	1:97543298-98386605	0.052123	0.895372	4.10249	0.691726	0.00095	0.0273954	yes
TRPV2	17:16317837-16340317	0.366423	6.55567	4.16116	1.75667	5e-05	0.00323652	yes
AXL	19:41725107-41767671	1.65357	29.9043	4.17669	2.90207	0.0013	0.0340951	yes
DGKI	7:137065782-137531838	0.16348	3.01297	4.204	1.03794	5e-05	0.00323652	yes
PTRF	17:40554469-40575535	9.68024	180.181	4.21826	3.54495	5e-05	0.00323652	yes
HHIP	4:145564073-145666423	0.108141	2.0224	4.22508	1.01255	0.00195	0.0441629	yes
MGLL	3:127407908-127542051	0.554389	10.5673	4.25256	1.94548	5e-05	0.00323652	yes
BMP2	20:6748310-6760927	1.13513	21.7919	4.26286	2.82654	5e-05	0.00323652	yes
CALD1	7:134429002-134655479	36.5954	706.616	4.27119	2.62693	5e-05	0.00323652	yes
LTBP2	14:74964872-75079306	0.937678	18.1125	4.27175	2.74617	0.00015	0.00773475	yes
LOXL4	10:100007446-100028007	0.728882	14.1864	4.28268	2.84602	5e-05	0.00323652	yes
CASP4	11:104813592-104840163	0.494293	9.68712	4.29263	1.92253	0.0006	0.0201331	yes
TPM1	15:63334830-63364114	86.2996	1702.62	4.30226	3.99123	5e-05	0.00323652	yes
CTSS	1:150702671-150738433	0.203573	4.03456	4.3088	1.5899	5e-05	0.00323652	yes
INHBA	7:41706765-41818986	2.30815	46.2494	4.32463	3.02712	5e-05	0.00323652	yes
ITGAV	2:187454791-187630685	7.61998	153.081	4.32837	3.3827	5e-05	0.00323652	yes
RNF144B	6:18366966-18469105	0.26408	5.39603	4.35285	1.61685	0.00165	0.0398401	yes
SLC38A5	X:48316919-48328644	0.344332	7.13353	4.37274	1.89288	5e-05	0.00323652	yes
CMAHP	6:25081547-25166793	0.0384255	0.806013	4.39067	0.462477	0.0002	0.00953211	yes
FAM129A	1:184759857-184943682	0.797782	17.133	4.42464	2.93129	0.0003	0.0125027	yes
GLIS3	9:3824126-4348392	0.558921	12.4484	4.47717	2.31276	5e-05	0.00323652	yes
DKK1	10:54074055-54077802	2.74824	61.9822	4.49527	2.59057	0.0005	0.0181451	yes
KRT18	12:53290976-53346686	23.7816	538.353	4.50063	2.42564	0.00175	0.0411656	yes
AKAP6	14:32798478-33300567	0.308788	7.33976	4.57105	1.63718	5e-05	0.00323652	yes
SULF1	8:70378858-70573150	3.3787	83.4776	4.62685	2.90712	5e-05	0.00323652	yes
LAMA3	18:21269406-21535030	0.365296	9.04648	4.63022	2.34314	5e-05	0.00323652	yes
S100A6	1:153506078-153508720	23.6148	586.377	4.63407	4.14655	5e-05	0.00323652	yes
DMD	X:31115793-33357558	0.354198	8.82852	4.63954	1.38966	5e-05	0.00323652	yes
MAP3K7CL	21:30449791-30548210	2.05675	52.1379	4.66389	3.05998	5e-05	0.00323652	yes
SAMD4A	14:55033814-55260033	1.02485	26.0639	4.66857	2.6321	5e-05	0.00323652	yes
OXTR	3:8661085-9005457	0.40441	10.8748	4.74902	1.16615	0.00095	0.0273954	yes
APCDD1	18:10454624-10489945	4.63032	125.971	4.76583	2.78358	5e-05	0.00323652	yes
PHLDA2	11:2949502-2950685	0.850635	23.4084	4.78234	2.79837	5e-05	0.00323652	yes
THBS2	6:169613348-169654139	1.13103	31.279	4.78949	2.71729	5e-05	0.00323652	yes
APOL1	22:36649055-36663576	0.239792	6.67956	4.7999	1.75601	0.00015	0.00773475	yes
ITGB3	17:45331211-45518678	1.33851	37.7559	4.818	2.57747	5e-05	0.00323652	yes
MICAL2	11:12115542-12285334	1.29857	36.9197	4.8294	2.63925	5e-05	0.00323652	yes
FOSL1	11:65659519-65668044	0.438029	12.4863	4.83318	2.47971	0.00065	0.0213786	yes
TGFB2	1:218519576-218617961	4.86106	140.003	4.84804	2.71249	5e-05	0.00323652	yes
TGFBI	5:135364583-135399507	9.76762	286.753	4.87566	3.41803	5e-05	0.00323652	yes
NEXN	1:78347032-78409580	1.66397	48.8793	4.87652	2.48189	0.0001	0.00570437	yes
MYH11	16:15737123-15950890	0.122185	3.7385	4.93532	0.649247	5e-05	0.00323652	yes
NPR3	5:32689175-32791819	2.98603	93.0754	4.9621	3.22481	5e-05	0.00323652	yes
CD44	11:35160416-35253949	1.47409	46.3163	4.97362	2.45813	5e-05	0.00323652	yes
KCNMA1	10:78629358-79398353	0.411794	13.0809	4.98939	2.01224	5e-05	0.00323652	yes
PLXDC1	17:37213271-37310647	0.470347	15.0769	5.00247	2.1511	5e-05	0.00323652	yes
CLSTN2	3:139654026-140296239	0.283176	9.18571	5.01962	3.43003	5e-05	0.00323652	yes
MYOF	10:95066185-95242074	1.43076	47.1519	5.04247	3.88748	5e-05	0.00323652	yes
SP100	2:231280656-231444721	0.3946	13.0658	5.04926	1.87808	5e-05	0.00323652	yes
CNGA1	4:47849256-48042188	0.0144898	0.492303	5.08643	0.230043	0.0022	0.0470244	yes
S100A16	1:153579361-153585621	3.41177	117.627	5.10755	3.8423	5e-05	0.00323652	yes
TRIM22	11:5684424-5959849	0.225472	7.83451	5.11882	0.857999	0.0005	0.0181451	yes
S100A10	1:151955390-151966866	15.4491	538.343	5.12293	4.01524	5e-05	0.00323652	yes
NCEH1	3:172348038-172429008	0.570238	19.9643	5.12971	3.01293	0.0006	0.0201331	yes
PRDM1	6:106534194-106557814	0.0855668	3.07223	5.16609	1.71893	0.0001	0.00570438	yes
LAMC2	1:183155372-183214035	1.13646	41.1587	5.17858	3.35442	5e-05	0.00323652	yes
CCDC81	11:86085777-86134151	0.192232	7.01648	5.18983	2.20759	5e-05	0.00323652	yes
PENK	8:57349232-57472382	0.0155391	0.580815	5.22411	0.283501	0.0002	0.00953211	yes
ALDH1L2	12:105380087-105478355	0.16398	6.33453	5.27165	0.933627	5e-05	0.00323652	yes
PRSS23	11:86502100-86666433	7.77727	310.307	5.31829	2.2178	5e-05	0.00323652	yes
PDE1C	7:31790792-32338941	0.178573	7.53552	5.39912	1.69587	5e-05	0.00323652	yes
THBS1	15:39873279-39891667	5.87706	252.899	5.42732	2.82381	5e-05	0.00323652	yes
ARHGAP29	1:94614543-94740624	0.687545	29.88	5.44158	3.66109	5e-05	0.00323652	yes
ANXA2	15:60639332-60695082	20.0989	886.603	5.4631	4.17886	5e-05	0.00323652	yes
PLAU	10:75668934-75682535	2.12657	94.041	5.46669	3.6915	5e-05	0.00323652	yes
ANXA3	4:79472672-79531597	2.57247	118.423	5.52465	3.60604	0.00015	0.00773475	yes
ITIH3	3:52828783-52843025	0.104698	4.90287	5.54932	1.58508	5e-05	0.00323652	yes
ANXA2P2	9:33624222-33625532	15.321	744.455	5.6026	4.14156	5e-05	0.00323652	yes
PAPPA	9:118916082-119164601	0.0497494	2.45629	5.62566	1.21339	0.00075	0.023165	yes
KL	13:33590206-33640282	0.0273955	1.35748	5.63085	2.11297	0.0023	0.0482023	yes
DAPP1	4:100737989-100791311	0.086807	4.62425	5.73526	2.92327	0.0008	0.0243387	yes
ATP10A	15:25922419-26110317	0.0652154	3.55272	5.76757	1.69212	5e-05	0.00323652	yes
COL12A1	6:75794041-75915767	0.686825	38.4955	5.8086	2.94357	0.0001	0.00570437	yes
PDGFB	22:39619363-39640756	0.228252	12.9136	5.82212	2.74585	0.00045	0.0169367	yes
CNN1	19:11649531-11661138	1.82823	112.316	5.94097	3.9398	5e-05	0.00323652	yes
BIRC3	11:102188214-102210134	0.0467881	2.95233	5.97957	1.3553	0.0006	0.0201331	yes
CRYAB	11:111779288-111797596	2.16796	147.662	6.08982	2.43427	5e-05	0.00323652	yes
HBEGF	5:139712427-139726216	1.30769	103.248	6.30295	4.16415	5e-05	0.00323652	yes
TENM2	5:166711803-167691162	0.106802	8.63235	6.33675	1.56349	5e-05	0.00323652	yes
CYR61	1:86046443-86049645	5.25865	479.957	6.51207	5.24623	5e-05	0.00323652	yes
FILIP1L	3:99536677-99897447	0.758315	71.6565	6.56216	1.70152	0.00015	0.00773475	yes
GLIPR1	12:75874459-75905416	0.641181	60.8957	6.56947	1.35883	0.0003	0.0125027	yes
TNFRSF11B	8:119935795-119964439	0.180056	17.5888	6.61006	4.00448	5e-05	0.00323652	yes
ACTA2-AS1	10:90639490-90775542	0.176644	17.4747	6.62828	0.560115	0.0009	0.0265835	yes
ACTA2	10:90639490-90775542	18.5685	1881.6	6.66296	4.75064	0.0001	0.00570437	yes
TAGLN	11:117070036-117103241	20.07	2114.91	6.71941	4.20425	5e-05	0.00323652	yes
CPA4	7:129932973-129964020	0.54967	67.7808	6.94617	3.38023	5e-05	0.00323652	yes
CDH13	16:82660407-83841439	0.399569	49.6213	6.95637	3.86978	5e-05	0.00323652	yes
TINAGL1	1:32042115-32053288	0.309021	40.0935	7.01952	3.72274	5e-05	0.00323652	yes
CTGF	6:132269315-132398533	11.1543	1630.57	7.19162	4.57194	5e-05	0.00323652	yes
CCKAR	4:26483021-26492084	0.083919	15.8581	7.562	3.46775	0.00075	0.023165	yes
ANXA1	9:75766672-75785309	1.18649	255.285	7.74926	5.38429	5e-05	0.00323652	yes
NNMT	11:113930314-114227293	0.45873	102.173	7.79916	1.58888	0.00015	0.00773475	yes
ACTG2	2:74119440-74146992	0.878535	228.59	8.02345	3.96215	5e-05	0.00323652	yes
MYL7	7:44178462-44180931	0.62376	174.863	8.13102	3.95553	5e-05	0.00323652	yes
KRT7	12:52626303-52702947	0.175826	57.773	8.3601	2.60744	5e-05	0.00323652	yes
MFAP5	12:8786962-8815484	0.00566324	2.80556	8.95244	0.138484	5e-05	0.00323652	yes
SCEL	13:78109808-78219398	0	4.28629	inf	-nAn'	5e-05	0.00323652	yes
RP11-1069G10.2	15:63188010-63191742	0	2.20007	inf	-nAn'	5e-05	0.00323652	yes
MT1L	16:56651387-56652730	0	12.6147	inf	-nAn'	5e-05	0.00323652	yes
KRTAP2-3	17:39215494-39216344	0	33.1821	inf	-nAn'	5e-05	0.00323652	yes
PDCD1LG2	9:5510544-5571282	0	2.23561	inf	-nAn'	5e-05	0.00323652	yes
UCA1	19:15937854-15947130	0	4.81466	inf	-nAn'	0.0001	0.00570437	yes
TM4SF18	3:148947142-149052201	0	2.7927	inf	-nAn'	0.00025	0.0110765	yes
PDZK1IP1	1:47649264-47656716	0	35.4257	inf	-nAn'	5e-05	0.00323652	yes

## Sheet: GO terms
GO-term of differentially expressed genes in spheroids vs adherent cultures (DAVID)
overexpressed in spheroids
GO-term	# genes	p-value	genes
translational initiation	27	7.4e-20	RPL10	RPL13A	RPL27	RPL29	RPL30	RPL31	RPL32	RPL34	RPL35	RPL35A	RPL37	RPL37A	RPL39	RPS11	RPS12	RPS14	RPS15A	RPS16	RPS18	RPS20	RPS21	RPS23	RPS25	RPS29	RPS5	RPS7	RPS9
anterior/posterior pattern specification	7	0.0027	ACVR2B	ALDH1A2	HOXC10	HOXC4	HOXC5	HOXC6	HOXC9
transcription activation	54	0.0056	ARID3A	ARID3B	BEND3	DBP	EYA1	GATA5	HIC2	IKZF4	INO80B	MAFB	MLXIPL	MYB	NAT14	PBX2	PHF5A	SOX13	SPIB	ZFP41	ATOH7	CREB3L4	CCAR2	CBX2	CHD2	DACH1	EBF4	FOXC2	FOXD2	FOXP4	HSF1	HOXC10	HOXC4	HOXC5	HOXC6	HOXC9	ING5	KDM2B	MED30	MTA1	NR2F1	NR2F6	OSR1	PAX2	PTOV1	SALL1	SALL2	TFAP4	TLE2
axon guidance	9	0.0069	BOC	CXCL12	EVL	EFNA3	EFNA4	EFNB1	EFNB3	NRXN1	SPTBN4
synapse assembly	5	0.019	BSN	CLSTN3	DNER	NRXN1	NRXN2
negative regulation of WNT signaling pathway	6	0.062	APC2	CXXC4	NDRG2	TRABD2B	CCAR2	TLE2
homophilic cell adhesion via plamsa membrane	6	0.14	CDH24	CDH7	CLSTN3	IGSF9	MPZL2	PCDH15
overexpressed in adherent cells
GO-term	# genes	p-value	genes
ECM organization	38	9.2e-20	ABI3BP	CD44	TNFRSF11B	CCDC80	COL1A2	COL4A1	COL5A1	COL5A2	COL6A1	COL6A2	COL6A3	COL7A1	CYR61	FBN1	FBN2	FGF2	FN1	ITGA1	ITGA11	ITGA3	ITGA4	ITGAV	ITGB1	ITGB3	ICAM2	LAMA3	LAMB1	LAMC1	LAMC2	MFAP5	POSTN	PDGFB	RECK	SPARC	TNC	THBS1	TGFBI	VCAN
cell-cell adhesion	35	9.7e-13	AHNAK	EPHA2	GPRC5A	IQGAP1	LASP1	LIMA1	NDRG1	PDLIM1	PDLIM5	PPFIBP1	ARHGAP18	S100A11	SWAP70	USO1	ANXA2	CALD1	CAST	DIAPH3	FLNB	HSPA5	KRT18	KTN1	KIF5B	LAD1	MACF1	MYO1B	PICALM	PFKP	PHLDB2	PPME1	RTN4	TAGLN2	TMEM2	TWF1	ZC3HAV1
stress fiber	15	2.6e-10	LIMA1	ACTN1	ACTN4	FERMT2	FLNB	LCP1	MYO1C	MYH10	MYH9	MYL12A	MYL12B	MYLK	SORBS1	TPM1	TPM4
cell matrix adhesion	14	2.2e-06	ADAM9	CD44	CTGF	EPDR1	FERMT2	ITGA1	ITGA11	ITGA3	ITGA4	ITGAV	ITGB1	ITGB3	SORBS1	VCL
collagen catabolic process	10	7.3e-05	CTSS	COL1A2	COL4A1	COL5A1	COL5A2	COL6A1	COL6A2	COL6A3	COL7A1	COL12A1
movement of cell or subcellular component	11	0.00015	ACTR2	ACTR3	ARPC2	ARPC5	CALD1	MSN	TLN1	TPM1	TPM4	VIM	VCL
muscle filament sliding	6	0.0041	DMD	TPM1	TPM2	TPM4	TNNT2	VIM
embryo development	5	0.022	BMP2	NRG1	PDGFC	SCEL	TGFB2
SMAD protein signal transduction	6	0.036	FOS	BMP2	INHBA	NCEH1	TGFB2	VIM
[truncated: 7 more columns]
